# Supplementary material for: An efficient model for predicting human diseases through miRNA based on multiple-types of contrastive learning
Source: Front Microbiol. 2023 Dec 14;14:1325001. doi: 10.3389/fmicb.2023.1325001 (PMC10755968; doi:10.3389/fmicb.2023.1325001)
Supplement: Supplementary file 1 [file Data_Sheet_1.ZIP]

Archive with 58 entries (55 files):
- MTCL-MDA/
- MTCL-MDA/Figure1-eps-converted-to.pdf
- MTCL-MDA/Figure1.eps
- MTCL-MDA/Frontiers-Harvard.bst
- MTCL-MDA/Frontiers-Vancouver.bst
- MTCL-MDA/FrontiersinHarvard.cls
- MTCL-MDA/FrontiersinVancouver.cls
- MTCL-MDA/PDF examples/
- MTCL-MDA/PDF examples/frontiers.pdf
- MTCL-MDA/PDF examples/frontiers_SupplementaryMaterial.pdf
- MTCL-MDA/YM-logo.eps
- MTCL-MDA/ZZZZ.bib
- MTCL-MDA/ZZZZ.bib.bak
- MTCL-MDA/ZZZZ.bib.sav.tmp
- MTCL-MDA/file/
- MTCL-MDA/file/10-fold.png
- MTCL-MDA/file/20-fold.png
- MTCL-MDA/file/5-fold.png
- MTCL-MDA/file/att_layer_num_NPInter2.png
- MTCL-MDA/file/att_layer_num_RPI1807.png
- MTCL-MDA/file/att_layer_num_RPI488.png
- MTCL-MDA/file/attention.png
- MTCL-MDA/file/box.png
- MTCL-MDA/file/embedding_size_NPInter2.png
- MTCL-MDA/file/embedding_size_RPI1807.png
- MTCL-MDA/file/embedding_size_RPI488.png
- MTCL-MDA/file/model.png
- MTCL-MDA/file/screen.png
- MTCL-MDA/frontiers-clean.aux
- MTCL-MDA/frontiers-clean.bbl
- MTCL-MDA/frontiers-clean.blg
- MTCL-MDA/frontiers-clean.log
- MTCL-MDA/frontiers-clean.out
- MTCL-MDA/frontiers-clean.pdf
- MTCL-MDA/frontiers-clean.synctex.gz
- MTCL-MDA/frontiers-clean.tex
- MTCL-MDA/frontiers-highlighted.aux
- MTCL-MDA/frontiers-highlighted.bbl
- MTCL-MDA/frontiers-highlighted.blg
- MTCL-MDA/frontiers-highlighted.log
- MTCL-MDA/frontiers-highlighted.out
- MTCL-MDA/frontiers-highlighted.pdf
- MTCL-MDA/frontiers-highlighted.synctex.gz
- MTCL-MDA/frontiers-highlighted.tex
- MTCL-MDA/frontiers.aux
- MTCL-MDA/frontiers.bbl
- MTCL-MDA/frontiers.blg
- MTCL-MDA/frontiers.log
- MTCL-MDA/frontiers.out
- MTCL-MDA/frontiers.synctex.gz
- MTCL-MDA/frontiers_SupplementaryMaterial.tex
- MTCL-MDA/frontiers_suppmat.cls
- MTCL-MDA/frontiersinFPHY_FAMS.cls
- MTCL-MDA/logo1-eps-converted-to.pdf
- MTCL-MDA/logo1.eps
- MTCL-MDA/logo2.eps
- MTCL-MDA/logos.eps
- MTCL-MDA/stfloats.sty
