# Supplementary material for: An efficient model for predicting human diseases through miRNA based on multiple-types of contrastive learning
Source: Front Microbiol. 2023 Dec 14;14:1325001. doi: 10.3389/fmicb.2023.1325001 (PMC10755968; doi:10.3389/fmicb.2023.1325001)
Supplement: Supplementary file 1 [file Data_Sheet_1.ZIP › MTCL-MDA/ZZZZ.bib]

@Article{rf37,
  author    = {Cuperus, Josh T and Fahlgren, Noah and Carrington, James C},
  journal   = {The Plant Cell},
  title     = {Evolution and functional diversification of MIRNA genes},
  year      = {2011},
  number    = {2},
  pages     = {431--442},
  volume    = {23},
  publisher = {American Society of Plant Biologists},
}

@Article{rf17,
  author    = {Ambros, Victor},
  journal   = {Nature},
  title     = {The functions of animal microRNAs},
  year      = {2004},
  number    = {7006},
  pages     = {350--355},
  volume    = {431},
  publisher = {Nature Publishing Group UK London},
}

@Article{rf18,
  author    = {Zhang, Yu and Yun, Ze and Gong, Liang and Qu, Hongxia and Duan, Xuewu and Jiang, Yueming and Zhu, Hong},
  journal   = {Microrna},
  title     = {Comparison of miRNA evolution and function in plants and animals},
  year      = {2018},
  number    = {1},
  pages     = {4--10},
  volume    = {7},
  publisher = {Bentham Science Publishers},
}

@Article{rf14,
  author    = {Cai, Yimei and Yu, Xiaomin and Hu, Songnian and Yu, Jun},
  journal   = {Genomics, proteomics \& bioinformatics},
  title     = {A brief review on the mechanisms of miRNA regulation},
  year      = {2009},
  number    = {4},
  pages     = {147--154},
  volume    = {7},
  publisher = {Elsevier},
}

@Article{rf15,
  author    = {Neilson, Joel R and Zheng, Grace XY and Burge, Christopher B and Sharp, Phillip A},
  journal   = {Genes \& development},
  title     = {Dynamic regulation of miRNA expression in ordered stages of cellular development},
  year      = {2007},
  number    = {5},
  pages     = {578--589},
  volume    = {21},
  publisher = {Cold Spring Harbor Lab},
}

@Article{rf16,
  author    = {Hill, Meredith and Tran, Nham},
  journal   = {Disease models \& mechanisms},
  title     = {miRNA interplay: Mechanisms and consequences in cancer},
  year      = {2021},
  number    = {4},
  pages     = {dmm047662},
  volume    = {14},
  publisher = {The Company of Biologists Ltd},
}

@Article{rf20,
  author    = {Cao, Dan-Dan and Li, Lu and Chan, Wai-Yee},
  journal   = {International journal of molecular sciences},
  title     = {MicroRNAs: key regulators in the central nervous system and their implication in neurological diseases},
  year      = {2016},
  number    = {6},
  pages     = {842},
  volume    = {17},
  publisher = {MDPI},
}

@Article{rf21,
  author    = {Christensen, Mette and Schratt, Gerhard M},
  journal   = {Neuroscience letters},
  title     = {microRNA involvement in developmental and functional aspects of the nervous system and in neurological diseases},
  year      = {2009},
  number    = {2},
  pages     = {55--62},
  volume    = {466},
  publisher = {Elsevier},
}

@Article{rf23,
  author    = {Hu, Yue and Deng, Hao and Xu, Shixin and Zhang, Junping},
  journal   = {International journal of molecular sciences},
  title     = {MicroRNAs regulate mitochondrial function in cerebral ischemia-reperfusion injury},
  year      = {2015},
  number    = {10},
  pages     = {24895--24917},
  volume    = {16},
  publisher = {MDPI},
}

@Article{rf36,
  author    = {Ganju, Aditya and Khan, Sheema and Hafeez, Bilal B and Behrman, Stephen W and Yallapu, Murali M and Chauhan, Subhash C and Jaggi, Meena},
  journal   = {Drug discovery today},
  title     = {miRNA nanotherapeutics for cancer},
  year      = {2017},
  number    = {2},
  pages     = {424--432},
  volume    = {22},
  publisher = {Elsevier},
}

@Article{rf35,
  author    = {Weiland, Matthew and Gao, Xing-Hua and Zhou, Li and Mi, Qing-Sheng},
  journal   = {RNA biology},
  title     = {Small RNAs have a large impact: circulating microRNAs as biomarkers for human diseases},
  year      = {2012},
  number    = {6},
  pages     = {850--859},
  volume    = {9},
  publisher = {Taylor \& Francis},
}

@Article{rf24,
  author    = {Mo, Meng-Hsuan and Chen, Liang and Fu, Yebo and Wang, Wendy and Fu, Sidney W},
  journal   = {Journal of Cancer},
  title     = {Cell-free circulating miRNA biomarkers in cancer},
  year      = {2012},
  pages     = {432},
  volume    = {3},
  publisher = {Ivyspring International Publisher},
}

@Article{rf25,
  author    = {V{\'a}l{\'o}czi, Anna and Hornyik, Csaba and Varga, Nora and Burgyan, Jozsef and Kauppinen, Sakari and Havelda, Zoltan},
  journal   = {Nucleic acids research},
  title     = {Sensitive and specific detection of microRNAs by northern blot analysis using LNA-modified oligonucleotide probes},
  year      = {2004},
  number    = {22},
  pages     = {e175--e175},
  volume    = {32},
  publisher = {Oxford University Press},
}

@Article{rf26,
  author    = {Li, Wei and Ruan, Kangcheng},
  journal   = {Analytical and bioanalytical chemistry},
  title     = {MicroRNA detection by microarray},
  year      = {2009},
  pages     = {1117--1124},
  volume    = {394},
  publisher = {Springer},
}

@Article{rf27,
  author    = {Benes, Vladimir and Castoldi, Mirco},
  journal   = {Methods},
  title     = {Expression profiling of microRNA using real-time quantitative PCR, how to use it and what is available},
  year      = {2010},
  number    = {4},
  pages     = {244--249},
  volume    = {50},
  publisher = {Elsevier},
}

@Article{rf28,
  author    = {V{\'a}rallyay, Eva and Burgy{\'a}n, J{\'o}zsef and Havelda, Zolt{\'a}n},
  journal   = {Nature protocols},
  title     = {MicroRNA detection by northern blotting using locked nucleic acid probes},
  year      = {2008},
  number    = {2},
  pages     = {190--196},
  volume    = {3},
  publisher = {Nature Publishing Group UK London},
}

@Article{rf29,
  author    = {Xu, Feng and Wang, Yifan and Ling, Yunchao and Zhou, Chenfen and Wang, Haizhou and Teschendorff, Andrew E and Zhao, Yi and Zhao, Haitao and He, Yungang and Zhang, Guoqing and others},
  journal   = {Genomics, Proteomics and Bioinformatics},
  title     = {dbDEMC 3.0: functional exploration of differentially expressed miRNAs in cancers of human and model organisms},
  year      = {2022},
  number    = {3},
  pages     = {446--454},
  volume    = {20},
  publisher = {Oxford University Press},
}

@Article{rf30,
  author    = {Huang, Zhou and Shi, Jiangcheng and Gao, Yuanxu and Cui, Chunmei and Zhang, Shan and Li, Jianwei and Zhou, Yuan and Cui, Qinghua},
  journal   = {Nucleic acids research},
  title     = {HMDD v3. 0: a database for experimentally supported human microRNA--disease associations},
  year      = {2019},
  number    = {D1},
  pages     = {D1013--D1017},
  volume    = {47},
  publisher = {Oxford University Press},
}

@Article{rf31,
  author    = {Jiang, Qinghua and Wang, Yadong and Hao, Yangyang and Juan, Liran and Teng, Mingxiang and Zhang, Xinjun and Li, Meimei and Wang, Guohua and Liu, Yunlong},
  journal   = {Nucleic acids research},
  title     = {miR2Disease: a manually curated database for microRNA deregulation in human disease},
  year      = {2009},
  number    = {suppl\_1},
  pages     = {D98--D104},
  volume    = {37},
  publisher = {Oxford University Press},
}

@Article{rf1,
  author    = {Jiang, Qinghua and Hao, Yangyang and Wang, Guohua and Juan, Liran and Zhang, Tianjiao and Teng, Mingxiang and Liu, Yunlong and Wang, Yadong},
  journal   = {BMC systems biology},
  title     = {Prioritization of disease microRNAs through a human phenome-microRNAome network},
  year      = {2010},
  number    = {1},
  pages     = {1--9},
  volume    = {4},
  publisher = {BioMed Central},
}

@Article{rf2,
  author    = {Chen, Xing and Yan, Gui-Ying},
  journal   = {Scientific reports},
  title     = {Semi-supervised learning for potential human microRNA-disease associations inference},
  year      = {2014},
  number    = {1},
  pages     = {5501},
  volume    = {4},
  publisher = {Nature Publishing Group UK London},
}

@Article{rf4,
  author    = {Zeng, Xiangxiang and Zhang, Xuan and Zou, Quan},
  journal   = {Briefings in bioinformatics},
  title     = {Integrative approaches for predicting microRNA function and prioritizing disease-related microRNA using biological interaction networks},
  year      = {2016},
  number    = {2},
  pages     = {193--203},
  volume    = {17},
  publisher = {Oxford University Press},
}

@Article{rf7,
  author    = {You, Zhu-Hong and Huang, Zhi-An and Zhu, Zexuan and Yan, Gui-Ying and Li, Zheng-Wei and Wen, Zhenkun and Chen, Xing},
  journal   = {PLoS computational biology},
  title     = {PBMDA: A novel and effective path-based computational model for miRNA-disease association prediction},
  year      = {2017},
  number    = {3},
  pages     = {e1005455},
  volume    = {13},
  publisher = {Public Library of Science San Francisco, CA USA},
}

@Article{rf8,
  author    = {Chen, Xing and Xie, Di and Wang, Lei and Zhao, Qi and You, Zhu-Hong and Liu, Hongsheng},
  journal   = {Bioinformatics},
  title     = {BNPMDA: bipartite network projection for MiRNA--disease association prediction},
  year      = {2018},
  number    = {18},
  pages     = {3178--3186},
  volume    = {34},
  publisher = {Oxford University Press},
}

@Article{rf9,
  author    = {Chen, Xing and Wang, Lei and Qu, Jia and Guan, Na-Na and Li, Jian-Qiang},
  journal   = {Bioinformatics},
  title     = {Predicting miRNA--disease association based on inductive matrix completion},
  year      = {2018},
  number    = {24},
  pages     = {4256--4265},
  volume    = {34},
  publisher = {Oxford University Press},
}

@Article{rf49,
  author    = {Peng, Li and Yang, Cheng and Huang, Li and Chen, Xiang and Fu, Xiangzheng and Liu, Wei},
  journal   = {Briefings in Bioinformatics},
  title     = {RNMFLP: predicting circRNA--disease associations based on robust nonnegative matrix factorization and label propagation},
  year      = {2022},
  number    = {5},
  pages     = {bbac155},
  volume    = {23},
  publisher = {Oxford University Press},
}

@Article{rf55,
  author    = {Gao, Hongyan and Sun, Jianqiang and Wang, Yukun and Lu, Yuer and Liu, Liyu and Zhao, Qi and Shuai, Jianwei},
  journal   = {Briefings in Bioinformatics},
  title     = {Predicting metabolite--disease associations based on auto-encoder and non-negative matrix factorization},
  year      = {2023},
  number    = {5},
  pages     = {bbad259},
  volume    = {24},
  publisher = {Oxford University Press},
}

@Article{rf50,
  author    = {Li, Xiong and Lin, Yangkai and Meng, Xu and Qiu, Yangping and Hu, Bo},
  journal   = {IEEE Journal of Biomedical and Health Informatics},
  title     = {An $ L\_0 $ Regularization Method for Imaging Genetics and Whole Genome Association Analysis on Alzheimer's Disease},
  year      = {2021},
  number    = {9},
  pages     = {3677--3684},
  volume    = {25},
  publisher = {IEEE},
}

@Article{rf51,
  author    = {Liu, Wei and Sun, Xingen and Yang, Li and Li, Kaiwen and Yang, Yu and Fu, Xiangzheng},
  journal   = {Briefings in Bioinformatics},
  title     = {NSCGRN: a network structure control method for gene regulatory network inference},
  year      = {2022},
  number    = {5},
  pages     = {bbac156},
  volume    = {23},
  publisher = {Oxford University Press},
}

@Article{rf10,
  author    = {Zhang, Li and Chen, Xing and Yin, Jun},
  journal   = {Cells},
  title     = {Prediction of potential mirna--disease associations through a novel unsupervised deep learning framework with variational autoencoder},
  year      = {2019},
  number    = {9},
  pages     = {1040},
  volume    = {8},
  publisher = {MDPI},
}

@InProceedings{rf41,
  author       = {Wu, Tong and Huang, Qingqiu and Liu, Ziwei and Wang, Yu and Lin, Dahua},
  booktitle    = {Computer Vision--ECCV 2020: 16th European Conference, Glasgow, UK, August 23--28, 2020, Proceedings, Part IV 16},
  title        = {Distribution-balanced loss for multi-label classification in long-tailed datasets},
  year         = {2020},
  organization = {Springer},
  pages        = {162--178},
}

@Article{rf12,
  author    = {Ding, Yulian and Tian, Li-Ping and Lei, Xiujuan and Liao, Bo and Wu, Fang-Xiang},
  journal   = {Methods},
  title     = {Variational graph auto-encoders for miRNA-disease association prediction},
  year      = {2021},
  pages     = {25--34},
  volume    = {192},
  publisher = {Elsevier},
}

@Article{rf53,
  author    = {Cai, Lijun and Wang, Li and Fu, Xiangzheng and Xia, Chenxing and Zeng, Xiangxiang and Zou, Quan},
  journal   = {Briefings in Bioinformatics},
  title     = {ITP-Pred: an interpretable method for predicting, therapeutic peptides with fused features low-dimension representation},
  year      = {2021},
  number    = {4},
  pages     = {bbaa367},
  volume    = {22},
  publisher = {Oxford University Press},
}

@Article{rf54,
  author    = {Wang, Tianyi and Sun, Jianqiang and Zhao, Qi},
  journal   = {Computers in Biology and Medicine},
  title     = {Investigating cardiotoxicity related with hERG channel blockers using molecular fingerprints and graph attention mechanism},
  year      = {2023},
  pages     = {106464},
  volume    = {153},
  publisher = {Elsevier},
}

@Article{rf56,
  author    = {Wang, Wenya and Zhang, Li and Sun, Jianqiang and Zhao, Qi and Shuai, Jianwei},
  journal   = {Briefings in Bioinformatics},
  title     = {Predicting the potential human lncRNA--miRNA interactions based on graph convolution network with conditional random field},
  year      = {2022},
  number    = {6},
  pages     = {bbac463},
  volume    = {23},
  publisher = {Oxford University Press},
}

@Article{rf5,
  author    = {Wang, Wengang and Chen, Hailin},
  journal   = {Briefings in Bioinformatics},
  title     = {Predicting miRNA-disease associations based on lncRNA--miRNA interactions and graph convolution networks},
  year      = {2023},
  number    = {1},
  pages     = {bbac495},
  volume    = {24},
  publisher = {Oxford University Press},
}

@Article{rf6,
  author    = {Li, Zhengwei and Li, Jiashu and Nie, Ru and You, Zhu-Hong and Bao, Wenzheng},
  journal   = {Briefings in bioinformatics},
  title     = {A graph auto-encoder model for miRNA-disease associations prediction},
  year      = {2021},
  number    = {4},
  pages     = {bbaa240},
  volume    = {22},
  publisher = {Oxford University Press},
}

@Article{rf13,
  author    = {Li, Zhengwei and Zhong, Tangbo and Huang, Deshuang and You, Zhu-Hong and Nie, Ru},
  journal   = {Molecular Therapy},
  title     = {Hierarchical graph attention network for miRNA-disease association prediction},
  year      = {2022},
  number    = {4},
  pages     = {1775--1786},
  volume    = {30},
  publisher = {Elsevier},
}

@Article{rf32,
  author    = {L{\"u}, Linyuan and Zhou, Tao},
  journal   = {Physica A: statistical mechanics and its applications},
  title     = {Link prediction in complex networks: A survey},
  year      = {2011},
  number    = {6},
  pages     = {1150--1170},
  volume    = {390},
  publisher = {Elsevier},
}

@Article{rf33,
  author  = {Rendle, Steffen and Freudenthaler, Christoph and Gantner, Zeno and Schmidt-Thieme, Lars},
  journal = {arXiv preprint arXiv:1205.2618},
  title   = {BPR: Bayesian personalized ranking from implicit feedback},
  year    = {2012},
}

@Article{rf34,
  author  = {Aitchison, Laurence},
  journal = {arXiv preprint arXiv:2107.02495},
  title   = {Infonce is a variational autoencoder},
  year    = {2021},
}

@Article{rf38,
  author    = {Mirman, Daniel},
  journal   = {Cognitive, Affective, \& Behavioral Neuroscience},
  title     = {Effects of near and distant semantic neighbors on word production},
  year      = {2011},
  pages     = {32--43},
  volume    = {11},
  publisher = {Springer},
}

@Misc{rf39,
  author    = {Kushary, Debashis},
  title     = {The EM algorithm and extensions},
  year      = {1998},
  publisher = {Taylor \& Francis},
}

@Article{rf42,
  author    = {Chen, Xing and Yan, Chenggang Clarence and Zhang, Xu and You, Zhu-Hong and Deng, Lixi and Liu, Ying and Zhang, Yongdong and Dai, Qionghai},
  journal   = {Scientific reports},
  title     = {WBSMDA: within and between score for MiRNA-disease association prediction},
  year      = {2016},
  number    = {1},
  pages     = {21106},
  volume    = {6},
  publisher = {Nature Publishing Group UK London},
}

@Article{rf43,
  author    = {Chen, Xing and Wang, Chun-Chun and Yin, Jun and You, Zhu-Hong},
  journal   = {Molecular Therapy-Nucleic Acids},
  title     = {Novel human miRNA-disease association inference based on random forest},
  year      = {2018},
  pages     = {568--579},
  volume    = {13},
  publisher = {Elsevier},
}

@Article{rf45,
  author    = {Qu, Yu and Zhang, Huaxiang and Lyu, Chen and Liang, Cheng},
  journal   = {Frontiers in genetics},
  title     = {LLCMDA: a novel method for predicting miRNA gene and disease relationship based on locality-constrained linear coding},
  year      = {2018},
  pages     = {576},
  volume    = {9},
  publisher = {Frontiers Media SA},
}

@Article{rf46,
  author    = {Chen, Xing and Zhu, Chi-Chi and Yin, Jun},
  journal   = {PLoS computational biology},
  title     = {Ensemble of decision tree reveals potential miRNA-disease associations},
  year      = {2019},
  number    = {7},
  pages     = {e1007209},
  volume    = {15},
  publisher = {Public Library of Science San Francisco, CA USA},
}

@Article{rf47,
  author    = {Zhou, Su and Wang, Shulin and Wu, Qi and Azim, Riasat and Li, Wen},
  journal   = {Computational biology and chemistry},
  title     = {Predicting potential miRNA-disease associations by combining gradient boosting decision tree with logistic regression},
  year      = {2020},
  pages     = {107200},
  volume    = {85},
  publisher = {Elsevier},
}

@Article{rf48,
  author    = {Yu, Sheng-Peng and Liang, Cheng and Xiao, Qiu and Li, Guang-Hui and Ding, Ping-Jian and Luo, Jia-Wei},
  journal   = {Journal of cellular and molecular medicine},
  title     = {MCLPMDA: A novel method for mi RNA-disease association prediction based on matrix completion and label propagation},
  year      = {2019},
  number    = {2},
  pages     = {1427--1438},
  volume    = {23},
  publisher = {Wiley Online Library},
}

@Article{rf52,
  author    = {Li, Xiong and Lin, Yangkai and Xie, Chengwang and Li, Zejun and Chen, Min and Wang, Peng and Zhou, Juan},
  journal   = {IEEE/ACM Transactions on Computational Biology and Bioinformatics},
  title     = {A clustering method unifying cell-type recognition and subtype identification for tumor heterogeneity analysis},
  year      = {2022},
  number    = {2},
  pages     = {822--832},
  volume    = {20},
  publisher = {IEEE},
}

@Article{w10,
  author    = {Friedman, Robin C and Farh, Kyle Kai-How and Burge, Christopher B and Bartel, David P},
  journal   = {Genome research},
  title     = {Most mammalian mRNAs are conserved targets of microRNAs},
  year      = {2009},
  number    = {1},
  pages     = {92--105},
  volume    = {19},
  publisher = {Cold Spring Harbor Lab},
}

@Article{w11,
  author    = {Gebert, Luca FR and MacRae, Ian J},
  journal   = {Nature reviews Molecular cell biology},
  title     = {Regulation of microRNA function in animals},
  year      = {2019},
  number    = {1},
  pages     = {21--37},
  volume    = {20},
  publisher = {Nature Publishing Group UK London},
}

@Article{w14,
  author    = {Weber, Jessica A and Baxter, David H and Zhang, Shile and Huang, David Y and How Huang, Kuo and Jen Lee, Ming and Galas, David J and Wang, Kai},
  journal   = {Clinical chemistry},
  title     = {The microRNA spectrum in 12 body fluids},
  year      = {2010},
  number    = {11},
  pages     = {1733--1741},
  volume    = {56},
  publisher = {Oxford University Press},
}

@Article{w15,
  author    = {Ji, Yahong and Li, Xiaoli and Zhu, Ying and Li, Na and Zhang, Nana and Niu, Min},
  journal   = {Biochemical and biophysical research communications},
  title     = {Faecal microRNA as a biomarker of the activity and prognosis of inflammatory bowel diseases},
  year      = {2018},
  number    = {4},
  pages     = {2443--2450},
  volume    = {503},
  publisher = {Elsevier},
}

@Article{w18,
  author    = {Park, Jae Hyon and Peyrin-Biroulet, Laurent and Eisenhut, Michael and Shin, Jae Il},
  journal   = {Autoimmunity reviews},
  title     = {IBD immunopathogenesis: a comprehensive review of inflammatory molecules},
  year      = {2017},
  number    = {4},
  pages     = {416--426},
  volume    = {16},
  publisher = {Elsevier},
}

@Article{w20,
  author    = {James, Jaslin P and Riis, Lene Buhl and Malham, Mikkel and H{\o}gdall, Estrid and Langholz, Ebbe and Nielsen, Boye S},
  journal   = {International journal of molecular sciences},
  title     = {MicroRNA biomarkers in IBD—Differential diagnosis and prediction of Colitis-Associated cancer},
  year      = {2020},
  number    = {21},
  pages     = {7893},
  volume    = {21},
  publisher = {MDPI},
}

@Article{w21,
  author    = {Qin, Junjie and Li, Ruiqiang and Raes, Jeroen and Arumugam, Manimozhiyan and Burgdorf, Kristoffer Solvsten and Manichanh, Chaysavanh and Nielsen, Trine and Pons, Nicolas and Levenez, Florence and Yamada, Takuji and others},
  journal   = {nature},
  title     = {A human gut microbial gene catalogue established by metagenomic sequencing},
  year      = {2010},
  number    = {7285},
  pages     = {59--65},
  volume    = {464},
  publisher = {Nature Publishing Group UK London},
}

@Comment{jabref-meta: databaseType:bibtex;}
