# Supplementary material for: An efficient model for predicting human diseases through miRNA based on multiple-types of contrastive learning
Source: Front Microbiol. 2023 Dec 14;14:1325001. doi: 10.3389/fmicb.2023.1325001 (PMC10755968; doi:10.3389/fmicb.2023.1325001)
Supplement: Supplementary file 1 [file Data_Sheet_1.ZIP › MTCL-MDA/ZZZZ.bib.sav.tmp]

@Article{rf37,
  author    = {Cuperus, Josh T and Fahlgren, Noah and Carrington, James C},
  journal   = {The Plant Cell},
  title     = {Evolution and functional diversification of MIRNA genes},
  year      = {2011},
  number    = {2},
  pages     = {431--442},
  volume    = {23},
  publisher = {American Society of Plant Biologists},
}

@Article{rf17,
  author    = {Ambros, Victor},
  journal   = {Nature},
  title     = {The functions of animal microRNAs},
  year      = {2004},
  number    = {7006},
  pages     = {350--355},
  volume    = {431},
  publisher = {Nature Publishing Group UK London},
}

@Article{rf18,
  author    = {Zhang, Yu and Yun, Ze and Gong, Liang and Qu, Hongxia and Duan, Xuewu and Jiang, Yueming and Zhu, Hong},
  journal   = {Microrna},
  title     = {Comparison of miRNA evolution and function in plants and animals},
  year      = {2018},
  number    = {1},
  pages     = {4--10},
  volume    = {7},
  publisher = {Bentham Science Publishers},
}

@Article{rf14,
  author    = {Cai, Yimei and Yu, Xiaomin and Hu, Songnian and Yu, Jun},
  journal   = {Genomics, proteomics \& bioinformatics},
  title     = {A brief review on the mechanisms of miRNA regulation},
  year      = {2009},
  number    = {4},
  pages     = {147--154},
  volume    = {7},
  publisher = {Elsevier},
}

@Article{rf15,
  author    = {Neilson, Joel R and Zheng, Grace XY and Burge, Christopher B and Sharp, Phillip A},
  journal   = {Genes \& development},
  title     = {Dynamic regulation of miRNA expression in ordered stages of cellular development},
  year      = {2007},
  number    = {5},
  pages     = {578--589},
  volume    = {21},
  publisher = {Cold Spring Harbor Lab},
}

@Article{rf16,
  author    = {Hill, Meredith and Tran, Nham},
  journal   = {Disease models \& mechanisms},
  title     = {miRNA interplay: Mechanisms and consequences in cancer},
  year      = {2021},
  number    = {4},
  pages     = {dmm047662},
  volume    = {14},
  publisher = {The Company of Biologists Ltd},
}

@Article{rf20,
  author    = {Cao, Dan-Dan and Li, Lu and Chan, Wai-Yee},
  journal   = {International journal of molecular sciences},
  title     = {MicroRNAs: key regulators in the central nervous system and their implication in neurological diseases},
  year      = {2016},
  number    = {6},
  pages     = {842},
  volume    = {17},
  publisher = {MDPI},
}

@Article{rf21,
  author    = {Christensen, Mette and Schratt, Gerhard M},
  journal   = {Neuroscience letters},
  title     = {microRNA involvement in developmental and functional aspects of the nervous system and in neurological diseases},
  year      = {2009},
  number    = {2},
  pages     = {55--62},
  volume    = {466},
  publisher = {Elsevier},
}

@Article{rf23,
  author    = {Hu, Yue and Deng, Hao and Xu, Shixin and Zhang, Junping},
  journal   = {International journal of molecular sciences},
  title     = {MicroRNAs regulate mitochondrial function in cerebral ischemia-reperfusion injury},
  year      = {2015},
  number    = {10},
  pages     = {24895--24917},
  volume    = {16},
  publisher = {MDPI},
}

@Article{rf36,
  author    = {Ganju, Aditya and Khan, Sheema and Hafeez, Bilal B and Behrman, Stephen W and Yallapu, Murali M and Chauhan, Subhash C and Jaggi, Meena},
  journal   = {Drug discovery today},
  title     = {miRNA nanotherapeutics for cancer},
  year      = {2017},
  number    = {2},
  pages     = {424--432},
  volume    = {22},
  publisher = {Elsevier},
}

@Article{rf35,
  author    = {Weiland, Matthew and Gao, Xing-Hua and Zhou, Li and Mi, Qing-Sheng},
  journal   = {RNA biology},
  title     = {Small RNAs have a large impact: circulating microRNAs as biomarkers for human diseases},
  year      = {2012},
  number    = {6},
  pages     = {850--859},
  volume    = {9},
  publisher = {Taylor \& Francis},
}

@Article{rf24,
  author    = {Mo, Meng-Hsuan and Chen, Liang and Fu, Yebo and Wang, Wendy and Fu, Sidney W},
  journal   = {Journal of Cancer},
  title     = {Cell-free circulating miRNA biomarkers in cancer},
  year      = {2012},
  pages     = {432},
  volume    = {3},
  publisher = {Ivyspring International Publisher},
}

@Article{rf25,
  author    = {V{\'a}l{\'o}czi, Anna and Hornyik, Csaba and Varga, Nora and Burgyan, Jozsef and Kauppinen, Sakari and Havelda, Zoltan},
  journal   = {Nucleic acids research},
  title     = {Sensitive and specific detection of microRNAs by northern blot analysis using LNA-modified oligonucleotide probes},
  year      = {2004},
  number    = {22},
  pages     = {e175--e175},
  volume    = {32},
  publisher = {Oxford University Press},
}

@Article{rf26,
  author    = {Li, Wei and Ruan, Kangcheng},
  journal   = {Analytical and bioanalytical chemistry},
  title     = {MicroRNA detection by microarray},
  year      = {2009},
  pages     = {1117--1124},
  volume    = {394},
  publisher = {Springer},
}

@Article{rf27,
  author    = {Benes, Vladimir and Castoldi, Mirco},
  journal   = {Methods},
  title     = {Expression profiling of microRNA using real-time quantitative PCR, how to use it and what is available},
  year      = {2010},
  number    = {4},
  pages     = {244--249},
  volume    = {50},
  publisher = {Elsevier},
}

@Article{rf28,
  author    = {V{\'a}rallyay, Eva and Burgy{\'a}n, J{\'o}zsef and Havelda, Zolt{\'a}n},
  journal   = {Nature protocols},
  title     = {MicroRNA detection by northern blotting using locked nucleic acid probes},
  year      = {2008},
  number    = {2},
  pages     = {190--196},
  volume    = {3},
  publisher = {Nature Publishing Group UK London},
}

@Article{rf29,
  author    = {Xu, Feng and Wang, Yifan and Ling, Yunchao and Zhou, Chenfen and Wang, Haizhou and Teschendorff, Andrew E and Zhao, Yi and Zhao, Haitao and He, Yungang and Zhang, Guoqing and others},
  journal   = {Genomics, Proteomics and Bioinformatics},
  title     = {dbDEMC 3.0: functional exploration of differentially expressed miRNAs in cancers of human and model organisms},
  year      = {2022},
  number    = {3},
  pages     = {446--454},
  volume    = {20},
  publisher = {Oxford University Press},
}

@Article{rf30,
  author    = {Huang, Zhou and Shi, Jiangcheng and Gao, Yuanxu and Cui, Chunmei and Zhang, Shan and Li, Jianwei and Zhou, Yuan and Cui, Qinghua},
  journal   = {Nucleic acids research},
  title     = {HMDD v3. 0: a database for experimentally supported human microRNA--disease associations},
  year      = {2019},
  number    = {D1},
  pages     = {D1013--D1017},
  volume    = {47},
  publisher = {Oxford University Press},
}

@Article{rf31,
  author    = {Jiang, Qinghua and Wang, Yadong and Hao, Yangyang and Juan, Liran and Teng, Mingxiang and Zhang, Xinjun and Li, Meimei and Wang, Guohua and Liu, Yunlong},
  journal   = {Nucleic acids research},
  title     = {miR2Disease: a manually curated database for microRNA deregulation in human disease},
  year      = {2009},
  number    = {suppl\_1},
  pages     = {D98--D104},
  volume    = {37},
  publisher = {Oxford University Press},
}

@Article{rf1,
  author    = {Jiang, Qinghua and Hao, Yangyang and Wang, Guohua and Juan, Liran and Zhang, Tianjiao and Teng, Mingxiang and Liu, Yunlong and Wang, Yadong},
  journal   = {BMC systems biology},
  title     = {Prioritization of disease microRNAs through a human phenome-microRNAome network},
  year      = {2010},
  number    = {1},
  pages     = {1--9},
  volume    = {4},
  publisher = {BioMed Central},
}

@Article{rf2,
  author    = {Chen, Xing and Yan, Gui-Ying},
  journal   = {Scientific reports},
  title     = {Semi-supervised learning for potential human microRNA-disease associations inference},
  year      = {2014},
  number    = {1},
  pages     = {5501},
  volume    = {4},
  publisher = {Nature Publishing Group UK London},
}

@Article{rf4,
  author    = {Zeng, Xiangxiang and Zhang, Xuan and Zou, Quan},
  journal   = {Briefings in bioinformatics},
  title     = {Integrative approaches for predicting microRNA function and prioritizing disease-related microRNA using biological interaction networks},
  year      = {2016},
  number    = {2},
  pages     = {193--203},
  volume    = {17},
  publisher = {Oxford University Press},
}

@Article{rf7,
  author    = {You, Zhu-Hong and Huang, Zhi-An and Zhu, Zexuan and Yan, Gui-Ying and Li, Zheng-Wei and Wen, Zhenkun and Chen, Xing},
  journal   = {PLoS computational biology},
  title     = {PBMDA: A novel and effective path-based computational model for miRNA-disease association prediction},
  year      = {2017},
  number    = {3},
  pages     = {e1005455},
  volume    = {13},
  publisher = {Public Library of Science San Francisco, CA USA},
}

@Article{rf8,
  author    = {Chen, Xing and Xie, Di and Wang, Lei and Zhao, Qi and You, Zhu-Hong and Liu, Hongsheng},
  journal   = {Bioinformatics},
  title     = {BNPMDA: bipartite network projection for MiRNA--disease association prediction},
  year      = {2018},
  number    = {18},
  pages     = {3178--3186},
  volume    = {34},
  publisher = {Oxford University Press},
}

@Article{rf9,
  author    = {Chen, Xing and Wang, Lei and Qu, Jia and Guan, Na-Na and Li, Jian-Qiang},
  journal   = {Bioinformatics},
  title     = {Predicting miRNA--disease association based on inductive matrix completion},
  year      = {2018},
  number    = {24},
  pages     = {4256--4265},
  volume    = {34},
  publisher = {Oxford University Press},
}

@Article{rf49,
  author    = {Peng, Li and Yang, Cheng and Huang, Li and Chen, Xiang and Fu, Xiangzheng and Liu, Wei},
  journal   = {Briefings in Bioinformatics},
  title     = {RNMFLP: predicting circRNA--disease associations based on robust nonnegative matrix factorization and label propagation},
  year      = {2022},
  number    = {5},
  pages     = {bbac155},
  volume    = {23},
  publisher = {Oxford University Press},
}

@Article{rf55,
  author    = {Gao, Hongyan and Sun, Jianqiang and Wang, Yukun and Lu, Yuer and Liu, Liyu and Zhao, Qi and Shuai, Jianwei},
  journal   = {Briefings in Bioinformatics},
  title     = {Predicting metabolite--disease associations based on auto-encoder and non-negative matrix factorization},
  year      = {2023},
  number    = {5},
  pages     = {bbad259},
  volume    = {24},
  publisher = {Oxford University Press},
}

@Article{rf50,
  author    = {Li, Xiong and Lin, Yangkai and Meng, Xu and Qiu, Yangping and Hu, Bo},
  journal   = {IEEE Journal of Biomedical and Health Informatics},
  title     = {An $ L\_0 $ Regularization Method for Imaging Genetics and Whole Genome Association Analysis on Alzheimer's Disease},
  year      = {2021},
  number    = {9},
  pages     = {3677--3684},
  volume    = {25},
  publisher = {IEEE},
}

@Article{rf51,
  author    = {Liu, Wei and Sun, Xingen and Yang, Li and Li, Kaiwen and Yang, Yu and Fu, Xiangzheng},
  journal   = {Briefings in Bioinformatics},
  title     = {NSCGRN: a network structure control method for gene regulatory network inference},
  year      = {2022},
  number    = {5},
  pages     = {bbac156},
  volume    = {23},
  publisher = {Oxford University Press},
}

@Article{rf10,
  author    = {Zhang, Li and Chen, Xing and Yin, Jun},
  journal   = {Cells},
  title     = {Prediction of potential mirna--disease associations through a novel unsupervised deep learning framework with variational autoencoder},
  year      = {2019},
  number    = {9},
  pages     = {1040},
  volume    = {8},
  publisher = {MDPI},
}

@InProceedings{rf41,
  author       = {Wu, Tong and Huang, Qingqiu and Liu, Ziwei and Wang, Yu and Lin, Dahua},
  booktitle    = {Computer Vision--ECCV 2020: 16th European Conference, Glasgow, UK, August 23--28, 2020, Proceedings, Part IV 16},
  title        = {Distribution-balanced loss for multi-label classification in long-tailed datasets},
  year         = {2020},
  organization = {Springer},
  pages        = {162--178},
}

@Article{rf12,
  author    = {Ding, Yulian and Tian, Li-Ping and Lei, Xiujuan and Liao, Bo and Wu, Fang-Xiang},
  journal   = {Methods},
  title     = {Variational graph auto-encoders for miRNA-disease association prediction},
  year      = {2021},
  pages     = {25--34},
  volume    = {192},
  publisher = {Elsevier},
}

@Article{rf53,
  author    = {Cai, Lijun and Wang, Li and Fu, Xiangzheng and Xia, Chenxing and Zeng, Xiangxiang and Zou, Quan},
  journal   = {Briefings in Bioinformatics},
  title     = {ITP-Pred: an interpretable method for predicting, therapeutic peptides with fused features low-dimension representation},
  year      = {2021},
  number    = {4},
  pages     = {bbaa367},
  volume    = {22},
  publisher = {Oxford University Press},
}

@Article{rf54,
  author    = {Wang, Tianyi and Sun, Jianqiang and Zhao, Qi},
  journal   = {Computers in Biology and Medicine},
  title     = {Investigating cardiotoxicity related with hERG channel blockers using molecular fingerprints and graph attention mechanism},
  year      = {2023},
  pages     = {106464},
  volume    = {153},
  publisher = {Elsevier},
}

@Article{rf56,
  author    = {Wang, Wenya and Zhang, Li and Sun, Jianqiang and Zhao, Qi and Shuai, Jianwei},
  journal   = {Briefings in Bioinformatics},
  title     = {Predicting the potential human lncRNA--miRNA interactions based on graph convolution network with conditional random field},
  year      = {2022},
  number    = {6},
  pages     = {bbac463},
  volume    = {23},
  publisher = {Oxford University Press},
}

@Article{rf5,
  author    = {Wang, Wengang and Chen, Hailin},
  journal   = {Briefings in Bioinformatics},
  title     = {Predicting miRNA-disease associations based on lncRNA--miRNA interactions and graph convolution networks},
  year      = {2023},
  number    = {1},
  pages     = {bbac495},
  volume    = {24},
  publisher = {Oxford University Press},
}

@Article{rf6,
  author    = {Li, Zhengwei and Li, Jiashu and Nie, Ru and You, Zhu-Hong and Bao, Wenzheng},
  journal   = {Briefings in bioinformatics},
  title     = {A graph auto-encoder model for miRNA-disease associations prediction},
  year      = {2021},
  number    = {4},
  pages     = {bbaa240},
  volume    = {22},
  publisher = {Oxford University Press},
}

@Article{rf13,
  author    = {Li, Zhengwei and Zhong, Tangbo and Huang, Deshuang and You, Zhu-Hong and Nie, Ru},
  journal   = {Molecular Therapy},
  title     = {Hierarchical graph attention network for miRNA-disease association prediction},
  year      = {2022},
  number    = {4},
  pages     = {1775--1786},
  volume    = {30},
  publisher = {Elsevier},
}

@Article{rf32,
  author    = {L{\"u}, Linyuan and Zhou, Tao},
  journal   = {Physica A: statistical mechanics and its applications},
  title     = {Link prediction in complex networks: A survey},
  year      = {2011},
  number    = {6},
  pages     = {1150--1170},
  volume    = {390},
  publisher = {Elsevier},
}

@Article{rf33,
  author  = {Rendle, Steffen and Freudenthaler, Christoph and Gantner, Zeno and Schmidt-Thieme, Lars},
  journal = {arXiv preprint arXiv:1205.2618},
  title   = {BPR: Bayesian personalized ranking from implicit feedback},
  year    = {2012},
}

@Article{rf34,
  author  = {Aitchison, Laurence},
  journal = {arXiv preprint arXiv:2107.02495},
  title   = {Infonce is a variational autoencoder},
  year    = {2021},
}

@Article{rf38,
  author    = {Mirman, Daniel},
  journal   = {Cognitive, Affective, \& Behavioral Neuroscience},
  title     = {Effects of near and distant semantic neighbors on word production},
  year      = {2011},
  pages     = {32--43},
  volume    = {11},
  publisher = {Springer},
}

@Misc{rf39,
  author    = {Kushary, Debashis},
  title     = {The EM algorithm and extensions},
  year      = {1998},
  publisher = {Taylor \& Francis},
}

@Article{rf42,
  author    = {Chen, Xing and Yan, Chenggang Clarence and Zhang, Xu and You, Zhu-Hong and Deng, Lixi and Liu, Ying and Zhang, Yongdong and Dai, Qionghai},
  journal   = {Scientific reports},
  title     = {WBSMDA: within and between score for MiRNA-disease 
