# Supplementary material for: An efficient model for predicting human diseases through miRNA based on multiple-types of contrastive learning
Source: Front Microbiol. 2023 Dec 14;14:1325001. doi: 10.3389/fmicb.2023.1325001 (PMC10755968; doi:10.3389/fmicb.2023.1325001)
Supplement: Supplementary file 1 [file Data_Sheet_1.ZIP › MTCL-MDA/frontiers-clean.aux]

\relax 
\providecommand\hyper@newdestlabel[2]{}
\providecommand\HyperFirstAtBeginDocument{\AtBeginDocument}
\HyperFirstAtBeginDocument{\ifx\hyper@anchor\@undefined
\global\let\oldcontentsline\contentsline
\gdef\contentsline#1#2#3#4{\oldcontentsline{#1}{#2}{#3}}
\global\let\oldnewlabel\newlabel
\gdef\newlabel#1#2{\newlabelxx{#1}#2}
\gdef\newlabelxx#1#2#3#4#5#6{\oldnewlabel{#1}{{#2}{#3}}}
\AtEndDocument{\ifx\hyper@anchor\@undefined
\let\contentsline\oldcontentsline
\let\newlabel\oldnewlabel
\fi}
\fi}
\global\let\hyper@last\relax 
\gdef\HyperFirstAtBeginDocument#1{#1}
\providecommand\HyField@AuxAddToFields[1]{}
\providecommand\HyField@AuxAddToCoFields[2]{}
\citation{rf37}
\citation{rf17}
\citation{w10}
\citation{w11}
\citation{w14}
\citation{w15}
\citation{w18}
\citation{w20,w21}
\newcplabel{^_1}{1}
\@writefile{toc}{\contentsline {section}{\numberline {1}Introduction}{1}{section.1}\protected@file@percent }
\citation{rf18}
\citation{rf14}
\citation{rf15}
\citation{rf16}
\citation{rf20}
\citation{rf21}
\citation{rf23}
\citation{rf36}
\citation{rf35}
\citation{rf24}
\citation{rf25}
\citation{rf26}
\citation{rf27}
\citation{rf25}
\citation{rf28}
\citation{rf26}
\citation{rf27}
\citation{rf29}
\citation{rf30}
\citation{rf31}
\citation{rf2}
\citation{rf1}
\citation{rf4}
\citation{rf7}
\citation{rf26,rf27}
\citation{rf49,rf55,rf56}
\citation{rf50}
\citation{rf51}
\citation{rf10}
\citation{rf12}
\citation{rf53,rf54,rf56}
\citation{rf5}
\citation{rf6}
\citation{rf13}
\citation{rf32}
\@writefile{toc}{\contentsline {section}{\numberline {2}Materials and methods}{4}{section.2}\protected@file@percent }
\@writefile{toc}{\contentsline {subsection}{\numberline {{2.1}}Problem formulation}{4}{subsection.2.1}\protected@file@percent }
\@writefile{toc}{\contentsline {subsection}{\numberline {{2.2}}Model architecture}{4}{subsection.2.2}\protected@file@percent }
\@writefile{lof}{\contentsline {figure}{\numberline {1}{\ignorespaces MTCL-MDA model architecture figure. (a) The dashed box on the left shows the contrastive learning of disease nodes based on topological neighborhood. For a disease node 1, its embedding and the embedding obtained in the even layer of GNN constitute a positive sample; its embedding in the even layer constitutes a negative pair with the embedding of other disease nodes not connected to it in the even layer. Conduct contrastive learning training so that the distance between nodes with similar structure (such as 1 and 2, 3 and 4) is smaller, and the distance between 1 (2) and 3 (4) with dissimilar structure is larger. (b) Brief process of representative graph collaborative filtering, where four layers of aggregation operations are performed. (c) The dashed box on the left represents the contrastive learning of disease nodes based on semantic neighborhood. The orange and blue solid squares represent the cluster centers, the nodes in the cluster and the cluster centers constitute positive samples, and the nodes in the cluster and other cluster centers constitute negative samples. In this way, contrastive learning training is carried out, so that the distance between nodes with similar feature vectors is smaller, and the distance between nodes with dissimilar feature vectors is larger. Processing on miRNA nodes is similar to disease nodes. \relax }}{5}{figure.caption.1}\protected@file@percent }
\providecommand*\caption@xref[2]{\@setref\relax\@undefined{#1}}
\newlabel{figure5}{{1}{5}{MTCL-MDA model architecture figure. (a) The dashed box on the left shows the contrastive learning of disease nodes based on topological neighborhood. For a disease node 1, its embedding and the embedding obtained in the even layer of GNN constitute a positive sample; its embedding in the even layer constitutes a negative pair with the embedding of other disease nodes not connected to it in the even layer. Conduct contrastive learning training so that the distance between nodes with similar structure (such as 1 and 2, 3 and 4) is smaller, and the distance between 1 (2) and 3 (4) with dissimilar structure is larger. (b) Brief process of representative graph collaborative filtering, where four layers of aggregation operations are performed. (c) The dashed box on the left represents the contrastive learning of disease nodes based on semantic neighborhood. The orange and blue solid squares represent the cluster centers, the nodes in the cluster and the cluster centers constitute positive samples, and the nodes in the cluster and other cluster centers constitute negative samples. In this way, contrastive learning training is carried out, so that the distance between nodes with similar feature vectors is smaller, and the distance between nodes with dissimilar feature vectors is larger. Processing on miRNA nodes is similar to disease nodes. \relax }{figure.caption.1}{}}
\@writefile{toc}{\contentsline {subsection}{\numberline {{2.3}}Graph collaborative filtering}{5}{subsection.2.3}\protected@file@percent }
\citation{rf33}
\citation{rf34}
\@writefile{toc}{\contentsline {subsection}{\numberline {{2.4}}Contrastive learning strategy based on topological neighborhood}{6}{subsection.2.4}\protected@file@percent }
\newlabel{a}{{{2.4}}{6}{Contrastive learning strategy based on topological neighborhood}{subsection.2.4}{}}
\citation{rf38}
\citation{rf39}
\@writefile{toc}{\contentsline {subsection}{\numberline {{2.5}}Contrastive learning strategy based on semantic neighborhood}{7}{subsection.2.5}\protected@file@percent }
\citation{rf34}
\@writefile{toc}{\contentsline {subsection}{\numberline {{2.6}}Prediction of MDAs based on MLP}{8}{subsection.2.6}\protected@file@percent }
\citation{rf41}
\@writefile{lof}{\contentsline {figure}{\numberline {2}{\ignorespaces The process of the proposed MTCL-MDA model for preliminary disease screening. \relax }}{9}{figure.caption.2}\protected@file@percent }
\newlabel{figure6}{{2}{9}{The process of the proposed MTCL-MDA model for preliminary disease screening. \relax }{figure.caption.2}{}}
\@writefile{toc}{\contentsline {subsection}{\numberline {{2.7}}Preliminary disease screening }{9}{subsection.2.7}\protected@file@percent }
\@writefile{toc}{\contentsline {section}{\numberline {3}Results}{9}{section.3}\protected@file@percent }
\citation{rf42}
\citation{rf43}
\citation{rf7}
\citation{rf45}
\citation{rf46}
\citation{rf47}
\citation{rf48}
\citation{rf49}
\citation{rf42}
\citation{rf43}
\citation{rf7}
\citation{rf45}
\citation{rf46}
\citation{rf47}
\citation{rf48}
\citation{rf6}
\citation{rf42}
\citation{rf46}
\citation{rf47}
\citation{rf48}
\citation{rf6}
\@writefile{lot}{\contentsline {table}{\numberline {1}{\ignorespaces Comparison of MTCL-MDA model with other advanced methods on AUC indicator. \relax }}{10}{table.caption.3}\protected@file@percent }
\newlabel{tab21}{{1}{10}{Comparison of MTCL-MDA model with other advanced methods on AUC indicator. \relax }{table.caption.3}{}}
\@writefile{toc}{\contentsline {subsection}{\numberline {{3.1}}Datasets and experimental settings}{10}{subsection.3.1}\protected@file@percent }
\@writefile{toc}{\contentsline {subsection}{\numberline {{3.2}}Performance evaluation}{10}{subsection.3.2}\protected@file@percent }
\citation{rf6}
\citation{rf6}
\@writefile{lot}{\contentsline {table}{\numberline {2}{\ignorespaces Comparison of 5-fold cross-validation results between MTCL-MDA and GAEMDA model on HMDD v2.0 (\%). \relax }}{11}{table.caption.4}\protected@file@percent }
\newlabel{table1}{{2}{11}{Comparison of 5-fold cross-validation results between MTCL-MDA and GAEMDA model on HMDD v2.0 (\%). \relax }{table.caption.4}{}}
\@writefile{toc}{\contentsline {subsection}{\numberline {{3.3}}Ablation experiment}{11}{subsection.3.3}\protected@file@percent }
\@writefile{lof}{\contentsline {figure}{\numberline {3}{\ignorespaces AUC curves of MTCL-MDA on 5(10)-fold cross-validation.\relax }}{12}{figure.caption.5}\protected@file@percent }
\newlabel{f3}{{3}{12}{AUC curves of MTCL-MDA on 5(10)-fold cross-validation.\relax }{figure.caption.5}{}}
\@writefile{lot}{\contentsline {table}{\numberline {3}{\ignorespaces Results of ablation experiments of MTCL-MDA model on HMDD v2.0 (\%). \relax }}{12}{table.caption.6}\protected@file@percent }
\newlabel{table2}{{3}{12}{Results of ablation experiments of MTCL-MDA model on HMDD v2.0 (\%). \relax }{table.caption.6}{}}
\@writefile{toc}{\contentsline {subsection}{\numberline {{3.4}}Stability evaluation}{12}{subsection.3.4}\protected@file@percent }
\@writefile{lof}{\contentsline {figure}{\numberline {4}{\ignorespaces Boxplots of training model for 20 times.\relax }}{13}{figure.caption.7}\protected@file@percent }
\newlabel{figure4}{{4}{13}{Boxplots of training model for 20 times.\relax }{figure.caption.7}{}}
\@writefile{lot}{\contentsline {table}{\numberline {4}{\ignorespaces Results of parameter experiments of MTCL-MDA model on HMDD v2.0 (\%). \relax }}{13}{table.caption.8}\protected@file@percent }
\newlabel{table3}{{4}{13}{Results of parameter experiments of MTCL-MDA model on HMDD v2.0 (\%). \relax }{table.caption.8}{}}
\@writefile{toc}{\contentsline {subsection}{\numberline {{3.5}}Case study}{13}{subsection.3.5}\protected@file@percent }
\citation{rf52}
\@writefile{lot}{\contentsline {table}{\numberline {5}{\ignorespaces Top 20 cardiomyopathy-related miRNAs predicted by MTCL-MDA based on HMDD v2.0.\relax }}{14}{table.caption.9}\protected@file@percent }
\newlabel{tabel3}{{5}{14}{Top 20 cardiomyopathy-related miRNAs predicted by MTCL-MDA based on HMDD v2.0.\relax }{table.caption.9}{}}
\@writefile{toc}{\contentsline {section}{\numberline {4}Conclusion}{14}{section.4}\protected@file@percent }
\bibstyle{Frontiers-Harvard}
\bibdata{ZZZZ}
\bibcite{rf34}{{1}{2021}{{Aitchison}}{{}}}
\bibcite{rf17}{{2}{2004}{{Ambros}}{{}}}
\@writefile{lot}{\contentsline {table}{\numberline {6}{\ignorespaces Predicted diseases associated with hsa-mir-29a based on MTCL-MDA(TOP 20).\relax }}{15}{table.caption.10}\protected@file@percent }
\newlabel{tab4}{{6}{15}{Predicted diseases associated with hsa-mir-29a based on MTCL-MDA(TOP 20).\relax }{table.caption.10}{}}
\@writefile{toc}{\contentsline {section}{\numberline {5}Data availability}{15}{section.5}\protected@file@percent }
\@writefile{toc}{\contentsline {section}{\numberline {6}Competing interests}{15}{section.6}\protected@file@percent }
\@writefile{toc}{\contentsline {section}{\numberline {7}Acknowledgments}{15}{section.7}\protected@file@percent }
\bibcite{rf27}{{3}{2010}{{Benes and Castoldi}}{{}}}
\bibcite{rf53}{{4}{2021}{{Cai et~al.}}{{Cai, Wang, Fu, Xia, Zeng, and Zou}}}
\bibcite{rf14}{{5}{2009}{{Cai et~al.}}{{Cai, Yu, Hu, and Yu}}}
\bibcite{rf20}{{6}{2016}{{Cao et~al.}}{{Cao, Li, and Chan}}}
\bibcite{rf43}{{7}{2018}{{Chen et~al.}}{{Chen, Wang, Yin, and You}}}
\bibcite{rf42}{{8}{2016}{{Chen et~al.}}{{Chen, Yan, Zhang, You, Deng, Liu et~al.}}}
\bibcite{rf2}{{9}{2014}{{Chen and Yan}}{{}}}
\bibcite{rf46}{{10}{2019}{{Chen et~al.}}{{Chen, Zhu, and Yin}}}
\bibcite{rf21}{{11}{2009}{{Christensen and Schratt}}{{}}}
\bibcite{rf37}{{12}{2011}{{Cuperus et~al.}}{{Cuperus, Fahlgren, and Carrington}}}
\bibcite{rf12}{{13}{2021}{{Ding et~al.}}{{Ding, Tian, Lei, Liao, and Wu}}}
\bibcite{w10}{{14}{2009}{{Friedman et~al.}}{{Friedman, Farh, Burge, and Bartel}}}
\bibcite{rf36}{{15}{2017}{{Ganju et~al.}}{{Ganju, Khan, Hafeez, Behrman, Yallapu, Chauhan et~al.}}}
\bibcite{rf55}{{16}{2023}{{Gao et~al.}}{{Gao, Sun, Wang, Lu, Liu, Zhao et~al.}}}
\bibcite{w11}{{17}{2019}{{Gebert and MacRae}}{{}}}
\bibcite{rf16}{{18}{2021}{{Hill and Tran}}{{}}}
\bibcite{rf23}{{19}{2015}{{Hu et~al.}}{{Hu, Deng, Xu, and Zhang}}}
\bibcite{rf30}{{20}{2019}{{Huang et~al.}}{{Huang, Shi, Gao, Cui, Zhang, Li et~al.}}}
\bibcite{w20}{{21}{2020}{{James et~al.}}{{James, Riis, Malham, H{\o }gdall, Langholz, and Nielsen}}}
\bibcite{w15}{{22}{2018}{{Ji et~al.}}{{Ji, Li, Zhu, Li, Zhang, and Niu}}}
\bibcite{rf1}{{23}{2010}{{Jiang et~al.}}{{Jiang, Hao, Wang, Juan, Zhang, Teng et~al.}}}
\bibcite{rf31}{{24}{2009}{{Jiang et~al.}}{{Jiang, Wang, Hao, Juan, Teng, Zhang et~al.}}}
\bibcite{rf39}{{25}{1998}{{Kushary}}{{}}}
\bibcite{rf26}{{26}{2009}{{Li and Ruan}}{{}}}
\bibcite{rf50}{{27}{2021{a}}{{Li et~al.}}{{Li, Lin, Meng, Qiu, and Hu}}}
\bibcite{rf52}{{28}{2022{a}}{{Li et~al.}}{{Li, Lin, Xie, Li, Chen, Wang et~al.}}}
\bibcite{rf6}{{29}{2021{b}}{{Li et~al.}}{{Li, Li, Nie, You, and Bao}}}
\bibcite{rf13}{{30}{2022{b}}{{Li et~al.}}{{Li, Zhong, Huang, You, and Nie}}}
\bibcite{rf51}{{31}{2022}{{Liu et~al.}}{{Liu, Sun, Yang, Li, Yang, and Fu}}}
\bibcite{rf32}{{32}{2011}{{L{\"u} and Zhou}}{{}}}
\bibcite{rf38}{{33}{2011}{{Mirman}}{{}}}
\bibcite{rf24}{{34}{2012}{{Mo et~al.}}{{Mo, Chen, Fu, Wang, and Fu}}}
\bibcite{rf15}{{35}{2007}{{Neilson et~al.}}{{Neilson, Zheng, Burge, and Sharp}}}
\bibcite{w18}{{36}{2017}{{Park et~al.}}{{Park, Peyrin-Biroulet, Eisenhut, and Shin}}}
\bibcite{rf49}{{37}{2022}{{Peng et~al.}}{{Peng, Yang, Huang, Chen, Fu, and Liu}}}
\bibcite{w21}{{38}{2010}{{Qin et~al.}}{{Qin, Li, Raes, Arumugam, Burgdorf, Manichanh et~al.}}}
\bibcite{rf45}{{39}{2018}{{Qu et~al.}}{{Qu, Zhang, Lyu, and Liang}}}
\bibcite{rf33}{{40}{2012}{{Rendle et~al.}}{{Rendle, Freudenthaler, Gantner, and Schmidt-Thieme}}}
\bibcite{rf25}{{41}{2004}{{V{\'a}l{\'o}czi et~al.}}{{V{\'a}l{\'o}czi, Hornyik, Varga, Burgyan, Kauppinen, and Havelda}}}
\bibcite{rf28}{{42}{2008}{{V{\'a}rallyay et~al.}}{{V{\'a}rallyay, Burgy{\'a}n, and Havelda}}}
\bibcite{rf54}{{43}{2023}{{Wang et~al.}}{{Wang, Sun, and Zhao}}}
\bibcite{rf5}{{44}{2023}{{Wang and Chen}}{{}}}
\bibcite{rf56}{{45}{2022}{{Wang et~al.}}{{Wang, Zhang, Sun, Zhao, and Shuai}}}
\bibcite{w14}{{46}{2010}{{Weber et~al.}}{{Weber, Baxter, Zhang, Huang, How~Huang, Jen~Lee et~al.}}}
\bibcite{rf35}{{47}{2012}{{Weiland et~al.}}{{Weiland, Gao, Zhou, and Mi}}}
\bibcite{rf41}{{48}{2020}{{Wu et~al.}}{{Wu, Huang, Liu, Wang, and Lin}}}
\bibcite{rf29}{{49}{2022}{{Xu et~al.}}{{Xu, Wang, Ling, Zhou, Wang, Teschendorff et~al.}}}
\bibcite{rf7}{{50}{2017}{{You et~al.}}{{You, Huang, Zhu, Yan, Li, Wen et~al.}}}
\bibcite{rf48}{{51}{2019}{{Yu et~al.}}{{Yu, Liang, Xiao, Li, Ding, and Luo}}}
\bibcite{rf4}{{52}{2016}{{Zeng et~al.}}{{Zeng, Zhang, and Zou}}}
\bibcite{rf10}{{53}{2019}{{Zhang et~al.}}{{Zhang, Chen, and Yin}}}
\bibcite{rf18}{{54}{2018}{{Zhang et~al.}}{{Zhang, Yun, Gong, Qu, Duan, Jiang et~al.}}}
\bibcite{rf47}{{55}{2020}{{Zhou et~al.}}{{Zhou, Wang, Wu, Azim, and Li}}}
\global\@namedef{@lastpage@}{18}
\gdef \@abspage@last{18}
