# Supplementary material for: An efficient model for predicting human diseases through miRNA based on multiple-types of contrastive learning
Source: Front Microbiol. 2023 Dec 14;14:1325001. doi: 10.3389/fmicb.2023.1325001 (PMC10755968; doi:10.3389/fmicb.2023.1325001)
Supplement: Supplementary file 1 [file Data_Sheet_1.ZIP › MTCL-MDA/frontiers-clean.bbl]

\begin{thebibliography}{55}
\providecommand{\natexlab}[1]{#1}
\expandafter\ifx\csname urlstyle\endcsname\relax
  \providecommand{\doi}[1]{doi:\discretionary{}{}{}#1}\else
  \providecommand{\doi}{doi:\discretionary{}{}{}\begingroup
  \urlstyle{rm}\Url}\fi
\providecommand{\selectlanguage}[1]{\relax}
\providecommand{\bibAnnoteFile}[1]{%
  \IfFileExists{#1}{\begin{quotation}\noindent\textsc{Key:} #1\\
  \textsc{Annotation:}\ \input{#1}\end{quotation}}{}}
\providecommand{\bibAnnote}[2]{%
  \begin{quotation}\noindent\textsc{Key:} #1\\
  \textsc{Annotation:}\ #2\end{quotation}}

\bibitem[{Aitchison(2021)}]{rf34}
Aitchison, L. (2021).
\newblock Infonce is a variational autoencoder.
\newblock \emph{arXiv preprint arXiv:2107.02495}
\bibAnnoteFile{rf34}

\bibitem[{Ambros(2004)}]{rf17}
Ambros, V. (2004).
\newblock The functions of animal micrornas.
\newblock \emph{Nature} 431, 350--355
\bibAnnoteFile{rf17}

\bibitem[{Benes and Castoldi(2010)}]{rf27}
Benes, V. and Castoldi, M. (2010).
\newblock Expression profiling of microrna using real-time quantitative pcr,
  how to use it and what is available.
\newblock \emph{Methods} 50, 244--249
\bibAnnoteFile{rf27}

\bibitem[{Cai et~al.(2021)Cai, Wang, Fu, Xia, Zeng, and Zou}]{rf53}
Cai, L., Wang, L., Fu, X., Xia, C., Zeng, X., and Zou, Q. (2021).
\newblock Itp-pred: an interpretable method for predicting, therapeutic
  peptides with fused features low-dimension representation.
\newblock \emph{Briefings in Bioinformatics} 22, bbaa367
\bibAnnoteFile{rf53}

\bibitem[{Cai et~al.(2009)Cai, Yu, Hu, and Yu}]{rf14}
Cai, Y., Yu, X., Hu, S., and Yu, J. (2009).
\newblock A brief review on the mechanisms of mirna regulation.
\newblock \emph{Genomics, proteomics \& bioinformatics} 7, 147--154
\bibAnnoteFile{rf14}

\bibitem[{Cao et~al.(2016)Cao, Li, and Chan}]{rf20}
Cao, D.-D., Li, L., and Chan, W.-Y. (2016).
\newblock Micrornas: key regulators in the central nervous system and their
  implication in neurological diseases.
\newblock \emph{International journal of molecular sciences} 17, 842
\bibAnnoteFile{rf20}

\bibitem[{Chen et~al.(2018)Chen, Wang, Yin, and You}]{rf43}
Chen, X., Wang, C.-C., Yin, J., and You, Z.-H. (2018).
\newblock Novel human mirna-disease association inference based on random
  forest.
\newblock \emph{Molecular Therapy-Nucleic Acids} 13, 568--579
\bibAnnoteFile{rf43}

\bibitem[{Chen et~al.(2016)Chen, Yan, Zhang, You, Deng, Liu et~al.}]{rf42}
Chen, X., Yan, C.~C., Zhang, X., You, Z.-H., Deng, L., Liu, Y., et~al. (2016).
\newblock Wbsmda: within and between score for mirna-disease association
  prediction.
\newblock \emph{Scientific reports} 6, 21106
\bibAnnoteFile{rf42}

\bibitem[{Chen and Yan(2014)}]{rf2}
Chen, X. and Yan, G.-Y. (2014).
\newblock Semi-supervised learning for potential human microrna-disease
  associations inference.
\newblock \emph{Scientific reports} 4, 5501
\bibAnnoteFile{rf2}

\bibitem[{Chen et~al.(2019)Chen, Zhu, and Yin}]{rf46}
Chen, X., Zhu, C.-C., and Yin, J. (2019).
\newblock Ensemble of decision tree reveals potential mirna-disease
  associations.
\newblock \emph{PLoS computational biology} 15, e1007209
\bibAnnoteFile{rf46}

\bibitem[{Christensen and Schratt(2009)}]{rf21}
Christensen, M. and Schratt, G.~M. (2009).
\newblock microrna involvement in developmental and functional aspects of the
  nervous system and in neurological diseases.
\newblock \emph{Neuroscience letters} 466, 55--62
\bibAnnoteFile{rf21}

\bibitem[{Cuperus et~al.(2011)Cuperus, Fahlgren, and Carrington}]{rf37}
Cuperus, J.~T., Fahlgren, N., and Carrington, J.~C. (2011).
\newblock Evolution and functional diversification of mirna genes.
\newblock \emph{The Plant Cell} 23, 431--442
\bibAnnoteFile{rf37}

\bibitem[{Ding et~al.(2021)Ding, Tian, Lei, Liao, and Wu}]{rf12}
Ding, Y., Tian, L.-P., Lei, X., Liao, B., and Wu, F.-X. (2021).
\newblock Variational graph auto-encoders for mirna-disease association
  prediction.
\newblock \emph{Methods} 192, 25--34
\bibAnnoteFile{rf12}

\bibitem[{Friedman et~al.(2009)Friedman, Farh, Burge, and Bartel}]{w10}
Friedman, R.~C., Farh, K. K.-H., Burge, C.~B., and Bartel, D.~P. (2009).
\newblock Most mammalian mrnas are conserved targets of micrornas.
\newblock \emph{Genome research} 19, 92--105
\bibAnnoteFile{w10}

\bibitem[{Ganju et~al.(2017)Ganju, Khan, Hafeez, Behrman, Yallapu, Chauhan
  et~al.}]{rf36}
Ganju, A., Khan, S., Hafeez, B.~B., Behrman, S.~W., Yallapu, M.~M., Chauhan,
  S.~C., et~al. (2017).
\newblock mirna nanotherapeutics for cancer.
\newblock \emph{Drug discovery today} 22, 424--432
\bibAnnoteFile{rf36}

\bibitem[{Gao et~al.(2023)Gao, Sun, Wang, Lu, Liu, Zhao et~al.}]{rf55}
Gao, H., Sun, J., Wang, Y., Lu, Y., Liu, L., Zhao, Q., et~al. (2023).
\newblock Predicting metabolite--disease associations based on auto-encoder and
  non-negative matrix factorization.
\newblock \emph{Briefings in Bioinformatics} 24, bbad259
\bibAnnoteFile{rf55}

\bibitem[{Gebert and MacRae(2019)}]{w11}
Gebert, L.~F. and MacRae, I.~J. (2019).
\newblock Regulation of microrna function in animals.
\newblock \emph{Nature reviews Molecular cell biology} 20, 21--37
\bibAnnoteFile{w11}

\bibitem[{Hill and Tran(2021)}]{rf16}
Hill, M. and Tran, N. (2021).
\newblock mirna interplay: Mechanisms and consequences in cancer.
\newblock \emph{Disease models \& mechanisms} 14, dmm047662
\bibAnnoteFile{rf16}

\bibitem[{Hu et~al.(2015)Hu, Deng, Xu, and Zhang}]{rf23}
Hu, Y., Deng, H., Xu, S., and Zhang, J. (2015).
\newblock Micrornas regulate mitochondrial function in cerebral
  ischemia-reperfusion injury.
\newblock \emph{International journal of molecular sciences} 16, 24895--24917
\bibAnnoteFile{rf23}

\bibitem[{Huang et~al.(2019)Huang, Shi, Gao, Cui, Zhang, Li et~al.}]{rf30}
Huang, Z., Shi, J., Gao, Y., Cui, C., Zhang, S., Li, J., et~al. (2019).
\newblock Hmdd v3. 0: a database for experimentally supported human
  microrna--disease associations.
\newblock \emph{Nucleic acids research} 47, D1013--D1017
\bibAnnoteFile{rf30}

\bibitem[{James et~al.(2020)James, Riis, Malham, H{\o}gdall, Langholz, and
  Nielsen}]{w20}
James, J.~P., Riis, L.~B., Malham, M., H{\o}gdall, E., Langholz, E., and
  Nielsen, B.~S. (2020).
\newblock Microrna biomarkers in ibd—differential diagnosis and prediction of
  colitis-associated cancer.
\newblock \emph{International journal of molecular sciences} 21, 7893
\bibAnnoteFile{w20}

\bibitem[{Ji et~al.(2018)Ji, Li, Zhu, Li, Zhang, and Niu}]{w15}
Ji, Y., Li, X., Zhu, Y., Li, N., Zhang, N., and Niu, M. (2018).
\newblock Faecal microrna as a biomarker of the activity and prognosis of
  inflammatory bowel diseases.
\newblock \emph{Biochemical and biophysical research communications} 503,
  2443--2450
\bibAnnoteFile{w15}

\bibitem[{Jiang et~al.(2010)Jiang, Hao, Wang, Juan, Zhang, Teng et~al.}]{rf1}
Jiang, Q., Hao, Y., Wang, G., Juan, L., Zhang, T., Teng, M., et~al. (2010).
\newblock Prioritization of disease micrornas through a human
  phenome-micrornaome network.
\newblock \emph{BMC systems biology} 4, 1--9
\bibAnnoteFile{rf1}

\bibitem[{Jiang et~al.(2009)Jiang, Wang, Hao, Juan, Teng, Zhang et~al.}]{rf31}
Jiang, Q., Wang, Y., Hao, Y., Juan, L., Teng, M., Zhang, X., et~al. (2009).
\newblock mir2disease: a manually curated database for microrna deregulation in
  human disease.
\newblock \emph{Nucleic acids research} 37, D98--D104
\bibAnnoteFile{rf31}

\bibitem[{Kushary(1998)}]{rf39}
[Dataset] Kushary, D. (1998).
\newblock The em algorithm and extensions
\bibAnnoteFile{rf39}

\bibitem[{Li and Ruan(2009)}]{rf26}
Li, W. and Ruan, K. (2009).
\newblock Microrna detection by microarray.
\newblock \emph{Analytical and bioanalytical chemistry} 394, 1117--1124
\bibAnnoteFile{rf26}

\bibitem[{Li et~al.(2021{\natexlab{a}})Li, Lin, Meng, Qiu, and Hu}]{rf50}
Li, X., Lin, Y., Meng, X., Qiu, Y., and Hu, B. (2021{\natexlab{a}}).
\newblock An $ l\_0 $ regularization method for imaging genetics and whole
  genome association analysis on alzheimer's disease.
\newblock \emph{IEEE Journal of Biomedical and Health Informatics} 25,
  3677--3684
\bibAnnoteFile{rf50}

\bibitem[{Li et~al.(2022{\natexlab{a}})Li, Lin, Xie, Li, Chen, Wang
  et~al.}]{rf52}
Li, X., Lin, Y., Xie, C., Li, Z., Chen, M., Wang, P., et~al.
  (2022{\natexlab{a}}).
\newblock A clustering method unifying cell-type recognition and subtype
  identification for tumor heterogeneity analysis.
\newblock \emph{IEEE/ACM Transactions on Computational Biology and
  Bioinformatics} 20, 822--832
\bibAnnoteFile{rf52}

\bibitem[{Li et~al.(2021{\natexlab{b}})Li, Li, Nie, You, and Bao}]{rf6}
Li, Z., Li, J., Nie, R., You, Z.-H., and Bao, W. (2021{\natexlab{b}}).
\newblock A graph auto-encoder model for mirna-disease associations prediction.
\newblock \emph{Briefings in bioinformatics} 22, bbaa240
\bibAnnoteFile{rf6}

\bibitem[{Li et~al.(2022{\natexlab{b}})Li, Zhong, Huang, You, and Nie}]{rf13}
Li, Z., Zhong, T., Huang, D., You, Z.-H., and Nie, R. (2022{\natexlab{b}}).
\newblock Hierarchical graph attention network for mirna-disease association
  prediction.
\newblock \emph{Molecular Therapy} 30, 1775--1786
\bibAnnoteFile{rf13}

\bibitem[{Liu et~al.(2022)Liu, Sun, Yang, Li, Yang, and Fu}]{rf51}
Liu, W., Sun, X., Yang, L., Li, K., Yang, Y., and Fu, X. (2022).
\newblock Nscgrn: a network structure control method for gene regulatory
  network inference.
\newblock \emph{Briefings in Bioinformatics} 23, bbac156
\bibAnnoteFile{rf51}

\bibitem[{L{\"u} and Zhou(2011)}]{rf32}
L{\"u}, L. and Zhou, T. (2011).
\newblock Link prediction in complex networks: A survey.
\newblock \emph{Physica A: statistical mechanics and its applications} 390,
  1150--1170
\bibAnnoteFile{rf32}

\bibitem[{Mirman(2011)}]{rf38}
Mirman, D. (2011).
\newblock Effects of near and distant semantic neighbors on word production.
\newblock \emph{Cognitive, Affective, \& Behavioral Neuroscience} 11, 32--43
\bibAnnoteFile{rf38}

\bibitem[{Mo et~al.(2012)Mo, Chen, Fu, Wang, and Fu}]{rf24}
Mo, M.-H., Chen, L., Fu, Y., Wang, W., and Fu, S.~W. (2012).
\newblock Cell-free circulating mirna biomarkers in cancer.
\newblock \emph{Journal of Cancer} 3, 432
\bibAnnoteFile{rf24}

\bibitem[{Neilson et~al.(2007)Neilson, Zheng, Burge, and Sharp}]{rf15}
Neilson, J.~R., Zheng, G.~X., Burge, C.~B., and Sharp, P.~A. (2007).
\newblock Dynamic regulation of mirna expression in ordered stages of cellular
  development.
\newblock \emph{Genes \& development} 21, 578--589
\bibAnnoteFile{rf15}

\bibitem[{Park et~al.(2017)Park, Peyrin-Biroulet, Eisenhut, and Shin}]{w18}
Park, J.~H., Peyrin-Biroulet, L., Eisenhut, M., and Shin, J.~I. (2017).
\newblock Ibd immunopathogenesis: a comprehensive review of inflammatory
  molecules.
\newblock \emph{Autoimmunity reviews} 16, 416--426
\bibAnnoteFile{w18}

\bibitem[{Peng et~al.(2022)Peng, Yang, Huang, Chen, Fu, and Liu}]{rf49}
Peng, L., Yang, C., Huang, L., Chen, X., Fu, X., and Liu, W. (2022).
\newblock Rnmflp: predicting circrna--disease associations based on robust
  nonnegative matrix factorization and label propagation.
\newblock \emph{Briefings in Bioinformatics} 23, bbac155
\bibAnnoteFile{rf49}

\bibitem[{Qin et~al.(2010)Qin, Li, Raes, Arumugam, Burgdorf, Manichanh
  et~al.}]{w21}
Qin, J., Li, R., Raes, J., Arumugam, M., Burgdorf, K.~S., Manichanh, C., et~al.
  (2010).
\newblock A human gut microbial gene catalogue established by metagenomic
  sequencing.
\newblock \emph{nature} 464, 59--65
\bibAnnoteFile{w21}

\bibitem[{Qu et~al.(2018)Qu, Zhang, Lyu, and Liang}]{rf45}
Qu, Y., Zhang, H., Lyu, C., and Liang, C. (2018).
\newblock Llcmda: a novel method for predicting mirna gene and disease
  relationship based on locality-constrained linear coding.
\newblock \emph{Frontiers in genetics} 9, 576
\bibAnnoteFile{rf45}

\bibitem[{Rendle et~al.(2012)Rendle, Freudenthaler, Gantner, and
  Schmidt-Thieme}]{rf33}
Rendle, S., Freudenthaler, C., Gantner, Z., and Schmidt-Thieme, L. (2012).
\newblock Bpr: Bayesian personalized ranking from implicit feedback.
\newblock \emph{arXiv preprint arXiv:1205.2618}
\bibAnnoteFile{rf33}

\bibitem[{V{\'a}l{\'o}czi et~al.(2004)V{\'a}l{\'o}czi, Hornyik, Varga, Burgyan,
  Kauppinen, and Havelda}]{rf25}
V{\'a}l{\'o}czi, A., Hornyik, C., Varga, N., Burgyan, J., Kauppinen, S., and
  Havelda, Z. (2004).
\newblock Sensitive and specific detection of micrornas by northern blot
  analysis using lna-modified oligonucleotide probes.
\newblock \emph{Nucleic acids research} 32, e175--e175
\bibAnnoteFile{rf25}

\bibitem[{V{\'a}rallyay et~al.(2008)V{\'a}rallyay, Burgy{\'a}n, and
  Havelda}]{rf28}
V{\'a}rallyay, E., Burgy{\'a}n, J., and Havelda, Z. (2008).
\newblock Microrna detection by northern blotting using locked nucleic acid
  probes.
\newblock \emph{Nature protocols} 3, 190--196
\bibAnnoteFile{rf28}

\bibitem[{Wang et~al.(2023)Wang, Sun, and Zhao}]{rf54}
Wang, T., Sun, J., and Zhao, Q. (2023).
\newblock Investigating cardiotoxicity related with herg channel blockers using
  molecular fingerprints and graph attention mechanism.
\newblock \emph{Computers in Biology and Medicine} 153, 106464
\bibAnnoteFile{rf54}

\bibitem[{Wang and Chen(2023)}]{rf5}
Wang, W. and Chen, H. (2023).
\newblock Predicting mirna-disease associations based on lncrna--mirna
  interactions and graph convolution networks.
\newblock \emph{Briefings in Bioinformatics} 24, bbac495
\bibAnnoteFile{rf5}

\bibitem[{Wang et~al.(2022)Wang, Zhang, Sun, Zhao, and Shuai}]{rf56}
Wang, W., Zhang, L., Sun, J., Zhao, Q., and Shuai, J. (2022).
\newblock Predicting the potential human lncrna--mirna interactions based on
  graph convolution network with conditional random field.
\newblock \emph{Briefings in Bioinformatics} 23, bbac463
\bibAnnoteFile{rf56}

\bibitem[{Weber et~al.(2010)Weber, Baxter, Zhang, Huang, How~Huang, Jen~Lee
  et~al.}]{w14}
Weber, J.~A., Baxter, D.~H., Zhang, S., Huang, D.~Y., How~Huang, K., Jen~Lee,
  M., et~al. (2010).
\newblock The microrna spectrum in 12 body fluids.
\newblock \emph{Clinical chemistry} 56, 1733--1741
\bibAnnoteFile{w14}

\bibitem[{Weiland et~al.(2012)Weiland, Gao, Zhou, and Mi}]{rf35}
Weiland, M., Gao, X.-H., Zhou, L., and Mi, Q.-S. (2012).
\newblock Small rnas have a large impact: circulating micrornas as biomarkers
  for human diseases.
\newblock \emph{RNA biology} 9, 850--859
\bibAnnoteFile{rf35}

\bibitem[{Wu et~al.(2020)Wu, Huang, Liu, Wang, and Lin}]{rf41}
Wu, T., Huang, Q., Liu, Z., Wang, Y., and Lin, D. (2020).
\newblock Distribution-balanced loss for multi-label classification in
  long-tailed datasets.
\newblock In \emph{Computer Vision--ECCV 2020: 16th European Conference,
  Glasgow, UK, August 23--28, 2020, Proceedings, Part IV 16} (Springer),
  162--178
\bibAnnoteFile{rf41}

\bibitem[{Xu et~al.(2022)Xu, Wang, Ling, Zhou, Wang, Teschendorff
  et~al.}]{rf29}
Xu, F., Wang, Y., Ling, Y., Zhou, C., Wang, H., Teschendorff, A.~E., et~al.
  (2022).
\newblock dbdemc 3.0: functional exploration of differentially expressed mirnas
  in cancers of human and model organisms.
\newblock \emph{Genomics, Proteomics and Bioinformatics} 20, 446--454
\bibAnnoteFile{rf29}

\bibitem[{You et~al.(2017)You, Huang, Zhu, Yan, Li, Wen et~al.}]{rf7}
You, Z.-H., Huang, Z.-A., Zhu, Z., Yan, G.-Y., Li, Z.-W., Wen, Z., et~al.
  (2017).
\newblock Pbmda: A novel and effective path-based computational model for
  mirna-disease association prediction.
\newblock \emph{PLoS computational biology} 13, e1005455
\bibAnnoteFile{rf7}

\bibitem[{Yu et~al.(2019)Yu, Liang, Xiao, Li, Ding, and Luo}]{rf48}
Yu, S.-P., Liang, C., Xiao, Q., Li, G.-H., Ding, P.-J., and Luo, J.-W. (2019).
\newblock Mclpmda: A novel method for mi rna-disease association prediction
  based on matrix completion and label propagation.
\newblock \emph{Journal of cellular and molecular medicine} 23, 1427--1438
\bibAnnoteFile{rf48}

\bibitem[{Zeng et~al.(2016)Zeng, Zhang, and Zou}]{rf4}
Zeng, X., Zhang, X., and Zou, Q. (2016).
\newblock Integrative approaches for predicting microrna function and
  prioritizing disease-related microrna using biological interaction networks.
\newblock \emph{Briefings in bioinformatics} 17, 193--203
\bibAnnoteFile{rf4}

\bibitem[{Zhang et~al.(2019)Zhang, Chen, and Yin}]{rf10}
Zhang, L., Chen, X., and Yin, J. (2019).
\newblock Prediction of potential mirna--disease associations through a novel
  unsupervised deep learning framework with variational autoencoder.
\newblock \emph{Cells} 8, 1040
\bibAnnoteFile{rf10}

\bibitem[{Zhang et~al.(2018)Zhang, Yun, Gong, Qu, Duan, Jiang et~al.}]{rf18}
Zhang, Y., Yun, Z., Gong, L., Qu, H., Duan, X., Jiang, Y., et~al. (2018).
\newblock Comparison of mirna evolution and function in plants and animals.
\newblock \emph{Microrna} 7, 4--10
\bibAnnoteFile{rf18}

\bibitem[{Zhou et~al.(2020)Zhou, Wang, Wu, Azim, and Li}]{rf47}
Zhou, S., Wang, S., Wu, Q., Azim, R., and Li, W. (2020).
\newblock Predicting potential mirna-disease associations by combining gradient
  boosting decision tree with logistic regression.
\newblock \emph{Computational biology and chemistry} 85, 107200
\bibAnnoteFile{rf47}

\end{thebibliography}
