# Supplementary material for: An efficient model for predicting human diseases through miRNA based on multiple-types of contrastive learning
Source: Front Microbiol. 2023 Dec 14;14:1325001. doi: 10.3389/fmicb.2023.1325001 (PMC10755968; doi:10.3389/fmicb.2023.1325001)
Supplement: Supplementary file 1 [file Data_Sheet_1.ZIP › MTCL-MDA/frontiers-clean.blg]

This is BibTeX, Version 0.99d (TeX Live 2022)
Capacity: max_strings=200000, hash_size=200000, hash_prime=170003
The top-level auxiliary file: frontiers-clean.aux
The style file: Frontiers-Harvard.bst
Database file #1: ZZZZ.bib
Reallocated wiz_functions (elt_size=4) to 6000 items from 3000.
You've used 55 entries,
            3029 wiz_defined-function locations,
            940 strings with 15794 characters,
and the built_in function-call counts, 42579 in all, are:
= -- 3508
> -- 2712
< -- 12
+ -- 1366
- -- 730
* -- 3173
:= -- 6178
add.period$ -- 109
call.type$ -- 55
change.case$ -- 520
chr.to.int$ -- 56
cite$ -- 110
duplicate$ -- 2561
empty$ -- 2681
format.name$ -- 902
if$ -- 8586
int.to.chr$ -- 3
int.to.str$ -- 1
missing$ -- 622
newline$ -- 343
num.names$ -- 220
pop$ -- 1373
preamble$ -- 1
purify$ -- 463
quote$ -- 0
skip$ -- 1624
stack$ -- 0
substring$ -- 1810
swap$ -- 1334
text.length$ -- 0
text.prefix$ -- 0
top$ -- 0
type$ -- 495
warning$ -- 0
while$ -- 251
width$ -- 0
write$ -- 780
