# Supplementary material for: An efficient model for predicting human diseases through miRNA based on multiple-types of contrastive learning
Source: Front Microbiol. 2023 Dec 14;14:1325001. doi: 10.3389/fmicb.2023.1325001 (PMC10755968; doi:10.3389/fmicb.2023.1325001)
Supplement: Supplementary file 1 [file Data_Sheet_1.ZIP › MTCL-MDA/frontiers-clean.out]

\BOOKMARK [1][-]{section.1}{\376\377\000I\000n\000t\000r\000o\000d\000u\000c\000t\000i\000o\000n}{}% 1
\BOOKMARK [1][-]{section.2}{\376\377\000M\000a\000t\000e\000r\000i\000a\000l\000s\000\040\000a\000n\000d\000\040\000m\000e\000t\000h\000o\000d\000s}{}% 2
\BOOKMARK [2][-]{subsection.2.1}{\376\377\000P\000r\000o\000b\000l\000e\000m\000\040\000f\000o\000r\000m\000u\000l\000a\000t\000i\000o\000n}{section.2}% 3
\BOOKMARK [2][-]{subsection.2.2}{\376\377\000M\000o\000d\000e\000l\000\040\000a\000r\000c\000h\000i\000t\000e\000c\000t\000u\000r\000e}{section.2}% 4
\BOOKMARK [2][-]{subsection.2.3}{\376\377\000G\000r\000a\000p\000h\000\040\000c\000o\000l\000l\000a\000b\000o\000r\000a\000t\000i\000v\000e\000\040\000f\000i\000l\000t\000e\000r\000i\000n\000g}{section.2}% 5
\BOOKMARK [2][-]{subsection.2.4}{\376\377\000C\000o\000n\000t\000r\000a\000s\000t\000i\000v\000e\000\040\000l\000e\000a\000r\000n\000i\000n\000g\000\040\000s\000t\000r\000a\000t\000e\000g\000y\000\040\000b\000a\000s\000e\000d\000\040\000o\000n\000\040\000t\000o\000p\000o\000l\000o\000g\000i\000c\000a\000l\000\040\000n\000e\000i\000g\000h\000b\000o\000r\000h\000o\000o\000d}{section.2}% 6
\BOOKMARK [2][-]{subsection.2.5}{\376\377\000C\000o\000n\000t\000r\000a\000s\000t\000i\000v\000e\000\040\000l\000e\000a\000r\000n\000i\000n\000g\000\040\000s\000t\000r\000a\000t\000e\000g\000y\000\040\000b\000a\000s\000e\000d\000\040\000o\000n\000\040\000s\000e\000m\000a\000n\000t\000i\000c\000\040\000n\000e\000i\000g\000h\000b\000o\000r\000h\000o\000o\000d}{section.2}% 7
\BOOKMARK [2][-]{subsection.2.6}{\376\377\000P\000r\000e\000d\000i\000c\000t\000i\000o\000n\000\040\000o\000f\000\040\000M\000D\000A\000s\000\040\000b\000a\000s\000e\000d\000\040\000o\000n\000\040\000M\000L\000P}{section.2}% 8
\BOOKMARK [2][-]{subsection.2.7}{\376\377\000P\000r\000e\000l\000i\000m\000i\000n\000a\000r\000y\000\040\000d\000i\000s\000e\000a\000s\000e\000\040\000s\000c\000r\000e\000e\000n\000i\000n\000g\000\040}{section.2}% 9
\BOOKMARK [1][-]{section.3}{\376\377\000R\000e\000s\000u\000l\000t\000s}{}% 10
\BOOKMARK [2][-]{subsection.3.1}{\376\377\000D\000a\000t\000a\000s\000e\000t\000s\000\040\000a\000n\000d\000\040\000e\000x\000p\000e\000r\000i\000m\000e\000n\000t\000a\000l\000\040\000s\000e\000t\000t\000i\000n\000g\000s}{section.3}% 11
\BOOKMARK [2][-]{subsection.3.2}{\376\377\000P\000e\000r\000f\000o\000r\000m\000a\000n\000c\000e\000\040\000e\000v\000a\000l\000u\000a\000t\000i\000o\000n}{section.3}% 12
\BOOKMARK [2][-]{subsection.3.3}{\376\377\000A\000b\000l\000a\000t\000i\000o\000n\000\040\000e\000x\000p\000e\000r\000i\000m\000e\000n\000t}{section.3}% 13
\BOOKMARK [2][-]{subsection.3.4}{\376\377\000S\000t\000a\000b\000i\000l\000i\000t\000y\000\040\000e\000v\000a\000l\000u\000a\000t\000i\000o\000n}{section.3}% 14
\BOOKMARK [2][-]{subsection.3.5}{\376\377\000C\000a\000s\000e\000\040\000s\000t\000u\000d\000y}{section.3}% 15
\BOOKMARK [1][-]{section.4}{\376\377\000C\000o\000n\000c\000l\000u\000s\000i\000o\000n}{}% 16
\BOOKMARK [1][-]{section.5}{\376\377\000D\000a\000t\000a\000\040\000a\000v\000a\000i\000l\000a\000b\000i\000l\000i\000t\000y}{}% 17
\BOOKMARK [1][-]{section.6}{\376\377\000C\000o\000m\000p\000e\000t\000i\000n\000g\000\040\000i\000n\000t\000e\000r\000e\000s\000t\000s}{}% 18
\BOOKMARK [1][-]{section.7}{\376\377\000A\000c\000k\000n\000o\000w\000l\000e\000d\000g\000m\000e\000n\000t\000s}{}% 19
