# Supplementary material for: An efficient model for predicting human diseases through miRNA based on multiple-types of contrastive learning
Source: Front Microbiol. 2023 Dec 14;14:1325001. doi: 10.3389/fmicb.2023.1325001 (PMC10755968; doi:10.3389/fmicb.2023.1325001)
Supplement: Supplementary file 1 [file Data_Sheet_1.ZIP › MTCL-MDA/frontiers.log]

This is pdfTeX, Version 3.141592653-2.6-1.40.24 (TeX Live 2022) (preloaded format=pdflatex 2023.3.20)  10 NOV 2023 22:41
entering extended mode
 restricted \write18 enabled.
 %&-line parsing enabled.
**frontiers.tex
(./frontiers.tex
LaTeX2e <2021-11-15> patch level 1
L3 programming layer <2022-02-24> (./FrontiersinHarvard.cls
Document Class: FrontiersinHarvard 2016/11/10 2.6
(d:/texlive/2022/texmf-dist/tex/latex/base/inputenc.sty
Package: inputenc 2021/02/14 v1.3d Input encoding file
\inpenc@prehook=\toks16
\inpenc@posthook=\toks17
)
(d:/texlive/2022/texmf-dist/tex/latex/crop/crop.sty
Package: crop 2017/11/19 1.10 crop marks (mf)

(d:/texlive/2022/texmf-dist/tex/generic/iftex/ifluatex.sty
Package: ifluatex 2019/10/25 v1.5 ifluatex legacy package. Use iftex instead.

(d:/texlive/2022/texmf-dist/tex/generic/iftex/iftex.sty
Package: iftex 2022/02/03 v1.0f TeX engine tests
))
\stockwidth=\dimen138
\stockheight=\dimen139
\CROP@index=\count185

(d:/texlive/2022/texmf-dist/tex/latex/graphics/color.sty
Package: color 2021/12/07 v1.3c Standard LaTeX Color (DPC)

(d:/texlive/2022/texmf-dist/tex/latex/graphics-cfg/color.cfg
File: color.cfg 2016/01/02 v1.6 sample color configuration
)
Package color Info: Driver file: pdftex.def on input line 149.

(d:/texlive/2022/texmf-dist/tex/latex/graphics-def/pdftex.def
File: pdftex.def 2020/10/05 v1.2a Graphics/color driver for pdftex
))
(d:/texlive/2022/texmf-dist/tex/latex/graphics/graphics.sty
Package: graphics 2021/03/04 v1.4d Standard LaTeX Graphics (DPC,SPQR)

(d:/texlive/2022/texmf-dist/tex/latex/graphics/trig.sty
Package: trig 2021/08/11 v1.11 sin cos tan (DPC)
)
(d:/texlive/2022/texmf-dist/tex/latex/graphics-cfg/graphics.cfg
File: graphics.cfg 2016/06/04 v1.11 sample graphics configuration
)
Package graphics Info: Driver file: pdftex.def on input line 107.
)
\CROP@offset=\count186
Package crop Info: Local config file crop.cfg used on input line 622.

(d:/texlive/2022/texmf-dist/tex/xelatex/xetexconfig/crop.cfg))
(d:/texlive/2022/texmf-dist/tex/latex/graphics/graphicx.sty
Package: graphicx 2021/09/16 v1.2d Enhanced LaTeX Graphics (DPC,SPQR)

(d:/texlive/2022/texmf-dist/tex/latex/graphics/keyval.sty
Package: keyval 2014/10/28 v1.15 key=value parser (DPC)
\KV@toks@=\toks18
)
\Gin@req@height=\dimen140
\Gin@req@width=\dimen141
)
(d:/texlive/2022/texmf-dist/tex/latex/amsmath/amsmath.sty
Package: amsmath 2021/10/15 v2.17l AMS math features
\@mathmargin=\skip47

For additional information on amsmath, use the `?' option.
(d:/texlive/2022/texmf-dist/tex/latex/amsmath/amstext.sty
Package: amstext 2021/08/26 v2.01 AMS text

(d:/texlive/2022/texmf-dist/tex/latex/amsmath/amsgen.sty
File: amsgen.sty 1999/11/30 v2.0 generic functions
\@emptytoks=\toks19
\ex@=\dimen142
))
(d:/texlive/2022/texmf-dist/tex/latex/amsmath/amsbsy.sty
Package: amsbsy 1999/11/29 v1.2d Bold Symbols
\pmbraise@=\dimen143
)
(d:/texlive/2022/texmf-dist/tex/latex/amsmath/amsopn.sty
Package: amsopn 2021/08/26 v2.02 operator names
)
\inf@bad=\count187
LaTeX Info: Redefining \frac on input line 234.
\uproot@=\count188
\leftroot@=\count189
LaTeX Info: Redefining \overline on input line 399.
\classnum@=\count190
\DOTSCASE@=\count191
LaTeX Info: Redefining \ldots on input line 496.
LaTeX Info: Redefining \dots on input line 499.
LaTeX Info: Redefining \cdots on input line 620.
\Mathstrutbox@=\box50
\strutbox@=\box51
\big@size=\dimen144
LaTeX Font Info:    Redeclaring font encoding OML on input line 743.
LaTeX Font Info:    Redeclaring font encoding OMS on input line 744.
\macc@depth=\count192
\c@MaxMatrixCols=\count193
\dotsspace@=\muskip16
\c@parentequation=\count194
\dspbrk@lvl=\count195
\tag@help=\toks20
\row@=\count196
\column@=\count197
\maxfields@=\count198
\andhelp@=\toks21
\eqnshift@=\dimen145
\alignsep@=\dimen146
\tagshift@=\dimen147
\tagwidth@=\dimen148
\totwidth@=\dimen149
\lineht@=\dimen150
\@envbody=\toks22
\multlinegap=\skip48
\multlinetaggap=\skip49
\mathdisplay@stack=\toks23
LaTeX Info: Redefining \[ on input line 2938.
LaTeX Info: Redefining \] on input line 2939.
)
(d:/texlive/2022/texmf-dist/tex/latex/tools/array.sty
Package: array 2021/10/04 v2.5f Tabular extension package (FMi)
\col@sep=\dimen151
\ar@mcellbox=\box52
\extrarowheight=\dimen152
\NC@list=\toks24
\extratabsurround=\skip50
\backup@length=\skip51
\ar@cellbox=\box53
)
(d:/texlive/2022/texmf-dist/tex/latex/amsfonts/amssymb.sty
Package: amssymb 2013/01/14 v3.01 AMS font symbols

(d:/texlive/2022/texmf-dist/tex/latex/amsfonts/amsfonts.sty
Package: amsfonts 2013/01/14 v3.01 Basic AMSFonts support
\symAMSa=\mathgroup4
\symAMSb=\mathgroup5
LaTeX Font Info:    Redeclaring math symbol \hbar on input line 98.
LaTeX Font Info:    Overwriting math alphabet `\mathfrak' in version `bold'
(Font)                  U/euf/m/n --> U/euf/b/n on input line 106.
))
(d:/texlive/2022/texmf-dist/tex/latex/sttools/flushend.sty
Package: flushend 2021/10/04 v4.0 Balancing columns in twocolumn mode
\flushend@@lastskip@a=\skip52
\flushend@@lastskip@b=\skip53
\flushend@@lastnode=\count199
\var@@loop@iter=\count266
\var@@temp@spread=\dimen153
\var@@temp@a=\dimen154
\var@@temp@loop=\dimen155
\flushend@@page@rule=\dimen156
\flushend@@varbox@lastpage=\box54
\flushend@@varbox@a=\box55
\flushend@@varbox@c=\box56
\flushend@@tempbox@a=\box57
\flushend@@tempbox@c=\box58
\flushend@@floatbox=\box59
\@viper=\box60
\hold@viper=\box61
\atColsBreak=\toks25
\atColsEnd=\toks26
\oldbreak@skip=\dimen157
) (./stfloats.sty
Package: stfloats 1999/10/22
\@dblbotnum=\count267
\c@dblbotnumber=\count268
)
(d:/texlive/2022/texmf-dist/tex/latex/amscls/amsthm.sty
Package: amsthm 2020/05/29 v2.20.6
\thm@style=\toks27
\thm@bodyfont=\toks28
\thm@headfont=\toks29
\thm@notefont=\toks30
\thm@headpunct=\toks31
\thm@preskip=\skip54
\thm@postskip=\skip55
\thm@headsep=\skip56
\dth@everypar=\toks32
)
(d:/texlive/2022/texmf-dist/tex/latex/changepage/chngpage.sty
Package: chngpage 2009/10/20 v1.2b change page layout
\c@cp@cnt=\count269
\c@cp@tempcnt=\count270
)
(d:/texlive/2022/texmf-dist/tex/latex/psnfss/times.sty
Package: times 2020/03/25 PSNFSS-v9.3 (SPQR) 
)
(d:/texlive/2022/texmf-dist/tex/latex/datetime/datetime.sty
Package: datetime 2015/03/20 v2.60 Date Time Package

(d:/texlive/2022/texmf-dist/tex/latex/etoolbox/etoolbox.sty
Package: etoolbox 2020/10/05 v2.5k e-TeX tools for LaTeX (JAW)
\etb@tempcnta=\count271
)
(d:/texlive/2022/texmf-dist/tex/latex/fmtcount/fmtcount.sty
Package: fmtcount 2020/01/30 v3.07

(d:/texlive/2022/texmf-dist/tex/latex/base/ifthen.sty
Package: ifthen 2020/11/24 v1.1c Standard LaTeX ifthen package (DPC)
)
(d:/texlive/2022/texmf-dist/tex/latex/xkeyval/xkeyval.sty
Package: xkeyval 2020/11/20 v2.8 package option processing (HA)

(d:/texlive/2022/texmf-dist/tex/generic/xkeyval/xkeyval.tex
(d:/texlive/2022/texmf-dist/tex/generic/xkeyval/xkvutils.tex
\XKV@toks=\toks33
\XKV@tempa@toks=\toks34
)
\XKV@depth=\count272
File: xkeyval.tex 2014/12/03 v2.7a key=value parser (HA)
))
(d:/texlive/2022/texmf-dist/tex/latex/fmtcount/fcprefix.sty
Package: fcprefix 2012/09/28

(d:/texlive/2022/texmf-dist/tex/latex/fmtcount/fcnumparser.sty
Package: fcnumparser 2017/06/15
\fc@digit@counter=\count273
))
\c@padzeroesN=\count274
\fc@tmpcatcode=\count275
\@DT@modctr=\count276
\@ordinalctr=\count277
\@orgargctr=\count278
\@strctr=\count279
\@tmpstrctr=\count280
\@DT@loopN=\count281
\@DT@X=\count282
)
(d:/texlive/2022/texmf-dist/tex/latex/datetime/datetime-defaults.sty
Package: datetime-defaults 2013/09/10
)
\@day=\count283
\@month=\count284
\@year=\count285
\c@HOUR=\count286
\c@HOURXII=\count287
\c@MINUTE=\count288
\c@TOHOUR=\count289
\c@TOMINUTE=\count290
\c@SECOND=\count291
\currenthour=\count292
\currentminute=\count293
\currentsecond=\count294
Package datetime Info: No datetime.cfg file found, using default settings on in
put line 308.
\@dtctr=\count295
\dayofyear=\count296
\dayofweek=\count297
\dt@a=\toks35
\dt@b=\toks36
)
(d:/texlive/2022/texmf-dist/tex/latex/epstopdf-pkg/epstopdf.sty
Package: epstopdf 2020-01-24 v2.11 Conversion with epstopdf on the fly (HO)

(d:/texlive/2022/texmf-dist/tex/generic/infwarerr/infwarerr.sty
Package: infwarerr 2019/12/03 v1.5 Providing info/warning/error messages (HO)
)
(d:/texlive/2022/texmf-dist/tex/latex/grfext/grfext.sty
Package: grfext 2019/12/03 v1.3 Manage graphics extensions (HO)

(d:/texlive/2022/texmf-dist/tex/generic/kvdefinekeys/kvdefinekeys.sty
Package: kvdefinekeys 2019-12-19 v1.6 Define keys (HO)
))
(d:/texlive/2022/texmf-dist/tex/latex/kvoptions/kvoptions.sty
Package: kvoptions 2020-10-07 v3.14 Key value format for package options (HO)

(d:/texlive/2022/texmf-dist/tex/generic/ltxcmds/ltxcmds.sty
Package: ltxcmds 2020-05-10 v1.25 LaTeX kernel commands for general use (HO)
)
(d:/texlive/2022/texmf-dist/tex/generic/kvsetkeys/kvsetkeys.sty
Package: kvsetkeys 2019/12/15 v1.18 Key value parser (HO)
))
(d:/texlive/2022/texmf-dist/tex/generic/pdftexcmds/pdftexcmds.sty
Package: pdftexcmds 2020-06-27 v0.33 Utility functions of pdfTeX for LuaTeX (HO
)
Package pdftexcmds Info: \pdf@primitive is available.
Package pdftexcmds Info: \pdf@ifprimitive is available.
Package pdftexcmds Info: \pdfdraftmode found.
)
(d:/texlive/2022/texmf-dist/tex/latex/epstopdf-pkg/epstopdf-base.sty
Package: epstopdf-base 2020-01-24 v2.11 Base part for package epstopdf
Package epstopdf-base Info: Redefining graphics rule for `.eps' on input line 4
85.
Package grfext Info: Graphics extension search list:
(grfext)             [.pdf,.png,.jpg,.mps,.jpeg,.jbig2,.jb2,.PDF,.PNG,.JPG,.JPE
G,.JBIG2,.JB2,.eps]
(grfext)             \AppendGraphicsExtensions on input line 504.

(d:/texlive/2022/texmf-dist/tex/latex/latexconfig/epstopdf-sys.cfg
File: epstopdf-sys.cfg 2010/07/13 v1.3 Configuration of (r)epstopdf for TeX Liv
e
)))
(d:/texlive/2022/texmf-dist/tex/latex/xcolor/xcolor.sty
Package: xcolor 2021/10/31 v2.13 LaTeX color extensions (UK)

(d:/texlive/2022/texmf-dist/tex/latex/graphics-cfg/color.cfg
File: color.cfg 2016/01/02 v1.6 sample color configuration
)
Package xcolor Info: Package option `usenames' ignored on input line 218.
Package xcolor Info: Driver file: pdftex.def on input line 227.
LaTeX Info: Redefining \color on input line 711.
Package xcolor Info: Model `cmy' substituted by `cmy0' on input line 1352.
Package xcolor Info: Model `hsb' substituted by `rgb' on input line 1356.
Package xcolor Info: Model `RGB' extended on input line 1368.
Package xcolor Info: Model `HTML' substituted by `rgb' on input line 1370.
Package xcolor Info: Model `Hsb' substituted by `hsb' on input line 1371.
Package xcolor Info: Model `tHsb' substituted by `hsb' on input line 1372.
Package xcolor Info: Model `HSB' substituted by `hsb' on input line 1373.
Package xcolor Info: Model `Gray' substituted by `gray' on input line 1374.
Package xcolor Info: Model `wave' substituted by `hsb' on input line 1375.

(d:/texlive/2022/texmf-dist/tex/latex/graphics/dvipsnam.def
File: dvipsnam.def 2016/06/17 v3.0m Driver-dependent file (DPC,SPQR)
))
(d:/texlive/2022/texmf-dist/tex/latex/caption/caption.sty
Package: caption 2022/03/01 v3.6b Customizing captions (AR)

(d:/texlive/2022/texmf-dist/tex/latex/caption/caption3.sty
Package: caption3 2022/03/17 v2.3b caption3 kernel (AR)
\caption@tempdima=\dimen158
\captionmargin=\dimen159
\caption@leftmargin=\dimen160
\caption@rightmargin=\dimen161
\caption@width=\dimen162
\caption@indent=\dimen163
\caption@parindent=\dimen164
\caption@hangindent=\dimen165
\abovecaptionskip=\skip57
\belowcaptionskip=\skip58
Package caption Info: Document class w/o caption stuff detected.
)
\c@caption@flags=\count298
\c@continuedfloat=\count299
)
(d:/texlive/2022/texmf-dist/tex/latex/caption/subcaption.sty
Package: subcaption 2022/01/07 v1.5 Sub-captions (AR)
)
\c@section=\count300
\c@subsection=\count301
\c@subsubsection=\count302
\c@paragraph=\count303
\c@subparagraph=\count304
\c@figure=\count305
\c@subfigure=\count306
\c@table=\count307
\dropfromtop=\skip59
\extraspace=\skip60
\aboveskipchk=\skip61
\rotdimen=\dimen166
\tempdime=\dimen167
\temptbox=\box62

(d:/texlive/2022/texmf-dist/tex/latex/natbib/natbib.sty
Package: natbib 2010/09/13 8.31b (PWD, AO)
\bibhang=\skip62
\bibsep=\skip63
LaTeX Info: Redefining \cite on input line 694.
\c@NAT@ctr=\count308
))
(d:/texlive/2022/texmf-dist/tex/latex/url/url.sty
\Urlmuskip=\muskip17
Package: url 2013/09/16  ver 3.4  Verb mode for urls, etc.
)
(d:/texlive/2022/texmf-dist/tex/latex/hyperref/hyperref.sty
Package: hyperref 2022-02-21 v7.00n Hypertext links for LaTeX

(d:/texlive/2022/texmf-dist/tex/generic/pdfescape/pdfescape.sty
Package: pdfescape 2019/12/09 v1.15 Implements pdfTeX's escape features (HO)
)
(d:/texlive/2022/texmf-dist/tex/latex/hycolor/hycolor.sty
Package: hycolor 2020-01-27 v1.10 Color options for hyperref/bookmark (HO)
)
(d:/texlive/2022/texmf-dist/tex/latex/letltxmacro/letltxmacro.sty
Package: letltxmacro 2019/12/03 v1.6 Let assignment for LaTeX macros (HO)
)
(d:/texlive/2022/texmf-dist/tex/latex/auxhook/auxhook.sty
Package: auxhook 2019-12-17 v1.6 Hooks for auxiliary files (HO)
)
\@linkdim=\dimen168
\Hy@linkcounter=\count309
\Hy@pagecounter=\count310

(d:/texlive/2022/texmf-dist/tex/latex/hyperref/pd1enc.def
File: pd1enc.def 2022-02-21 v7.00n Hyperref: PDFDocEncoding definition (HO)
Now handling font encoding PD1 ...
... no UTF-8 mapping file for font encoding PD1
)
(d:/texlive/2022/texmf-dist/tex/generic/intcalc/intcalc.sty
Package: intcalc 2019/12/15 v1.3 Expandable calculations with integers (HO)
)
(d:/texlive/2022/texmf-dist/tex/generic/etexcmds/etexcmds.sty
Package: etexcmds 2019/12/15 v1.7 Avoid name clashes with e-TeX commands (HO)
)
\Hy@SavedSpaceFactor=\count311

(d:/texlive/2022/texmf-dist/tex/latex/hyperref/puenc.def
File: puenc.def 2022-02-21 v7.00n Hyperref: PDF Unicode definition (HO)
Now handling font encoding PU ...
... no UTF-8 mapping file for font encoding PU
)
Package hyperref Info: Hyper figures OFF on input line 4137.
Package hyperref Info: Link nesting OFF on input line 4142.
Package hyperref Info: Hyper index ON on input line 4145.
Package hyperref Info: Plain pages OFF on input line 4152.
Package hyperref Info: Backreferencing OFF on input line 4157.
Package hyperref Info: Implicit mode ON; LaTeX internals redefined.
Package hyperref Info: Bookmarks ON on input line 4390.
LaTeX Info: Redefining \href on input line 4660.
\c@Hy@tempcnt=\count312
LaTeX Info: Redefining \url on input line 4749.
\XeTeXLinkMargin=\dimen169

(d:/texlive/2022/texmf-dist/tex/generic/bitset/bitset.sty
Package: bitset 2019/12/09 v1.3 Handle bit-vector datatype (HO)

(d:/texlive/2022/texmf-dist/tex/generic/bigintcalc/bigintcalc.sty
Package: bigintcalc 2019/12/15 v1.5 Expandable calculations on big integers (HO
)
))
\Fld@menulength=\count313
\Field@Width=\dimen170
\Fld@charsize=\dimen171
Package hyperref Info: Hyper figures OFF on input line 6027.
Package hyperref Info: Link nesting OFF on input line 6032.
Package hyperref Info: Hyper index ON on input line 6035.
Package hyperref Info: backreferencing OFF on input line 6042.
Package hyperref Info: Link coloring OFF on input line 6047.
Package hyperref Info: Link coloring with OCG OFF on input line 6052.
Package hyperref Info: PDF/A mode OFF on input line 6057.
LaTeX Info: Redefining \ref on input line 6097.
LaTeX Info: Redefining \pageref on input line 6101.

(d:/texlive/2022/texmf-dist/tex/latex/base/atbegshi-ltx.sty
Package: atbegshi-ltx 2021/01/10 v1.0c Emulation of the original atbegshi
package with kernel methods
)
\Hy@abspage=\count314
\c@Item=\count315
\c@Hfootnote=\count316
)
Package hyperref Info: Driver (autodetected): hpdftex.

(d:/texlive/2022/texmf-dist/tex/latex/hyperref/hpdftex.def
File: hpdftex.def 2022-02-21 v7.00n Hyperref driver for pdfTeX

(d:/texlive/2022/texmf-dist/tex/latex/base/atveryend-ltx.sty
Package: atveryend-ltx 2020/08/19 v1.0a Emulation of the original atveryend pac
kage
with kernel methods
)
\Fld@listcount=\count317
\c@bookmark@seq@number=\count318

(d:/texlive/2022/texmf-dist/tex/latex/rerunfilecheck/rerunfilecheck.sty
Package: rerunfilecheck 2019/12/05 v1.9 Rerun checks for auxiliary files (HO)

(d:/texlive/2022/texmf-dist/tex/generic/uniquecounter/uniquecounter.sty
Package: uniquecounter 2019/12/15 v1.4 Provide unlimited unique counter (HO)
)
Package uniquecounter Info: New unique counter `rerunfilecheck' on input line 2
86.
)
\Hy@SectionHShift=\skip64
)
(d:/texlive/2022/texmf-dist/tex/latex/lineno/lineno.sty
Package: lineno 2005/11/02 line numbers on paragraphs v4.41
\linenopenalty=\count319
\output=\toks37
\linenoprevgraf=\count320
\linenumbersep=\dimen172
\linenumberwidth=\dimen173
\c@linenumber=\count321
\c@pagewiselinenumber=\count322
\c@LN@truepage=\count323
\c@internallinenumber=\count324
\c@internallinenumbers=\count325
\quotelinenumbersep=\dimen174
\bframerule=\dimen175
\bframesep=\dimen176
\bframebox=\box63
LaTeX Info: Redefining \\ on input line 3056.
)
(d:/texlive/2022/texmf-dist/tex/latex/microtype/microtype.sty
Package: microtype 2022/03/14 v3.0d Micro-typographical refinements (RS)
\MT@toks=\toks38
\MT@tempbox=\box64
\MT@count=\count326
LaTeX Info: Redefining \noprotrusionifhmode on input line 1027.
LaTeX Info: Redefining \leftprotrusion on input line 1028.
LaTeX Info: Redefining \rightprotrusion on input line 1036.
LaTeX Info: Redefining \textls on input line 1195.
\MT@outer@kern=\dimen177
LaTeX Info: Redefining \textmicrotypecontext on input line 1781.
\MT@listname@count=\count327

(d:/texlive/2022/texmf-dist/tex/latex/microtype/microtype-pdftex.def
File: microtype-pdftex.def 2022/03/14 v3.0d Definitions specific to pdftex (RS)

LaTeX Info: Redefining \lsstyle on input line 900.
LaTeX Info: Redefining \lslig on input line 900.
\MT@outer@space=\skip65
)
Package microtype Info: Loading configuration file microtype.cfg.

(d:/texlive/2022/texmf-dist/tex/latex/microtype/microtype.cfg
File: microtype.cfg 2022/03/14 v3.0d microtype main configuration file (RS)
))
(d:/texlive/2022/texmf-dist/tex/latex/setspace/setspace.sty
Package: setspace 2011/12/19 v6.7a set line spacing
)
(d:/texlive/2022/texmf-dist/tex/latex/booktabs/booktabs.sty
Package: booktabs 2020/01/12 v1.61803398 Publication quality tables
\heavyrulewidth=\dimen178
\lightrulewidth=\dimen179
\cmidrulewidth=\dimen180
\belowrulesep=\dimen181
\belowbottomsep=\dimen182
\aboverulesep=\dimen183
\abovetopsep=\dimen184
\cmidrulesep=\dimen185
\cmidrulekern=\dimen186
\defaultaddspace=\dimen187
\@cmidla=\count328
\@cmidlb=\count329
\@aboverulesep=\dimen188
\@belowrulesep=\dimen189
\@thisruleclass=\count330
\@lastruleclass=\count331
\@thisrulewidth=\dimen190
)
(d:/texlive/2022/texmf-dist/tex/latex/diagbox/diagbox.sty
Package: diagbox 2020/02/09 v2.3 Making table heads with diagonal lines

(d:/texlive/2022/texmf-dist/tex/latex/pict2e/pict2e.sty
Package: pict2e 2020/09/30 v0.4b Improved picture commands (HjG,RN,JT)

(d:/texlive/2022/texmf-dist/tex/latex/pict2e/pict2e.cfg
File: pict2e.cfg 2016/02/05 v0.1u pict2e configuration for teTeX/TeXLive
)
Package pict2e Info: Driver file: pdftex.def on input line 112.
Package pict2e Info: Driver file for pict2e: p2e-pdftex.def on input line 114.

(d:/texlive/2022/texmf-dist/tex/latex/pict2e/p2e-pdftex.def
File: p2e-pdftex.def 2016/02/05 v0.1u Driver-dependant file (RN,HjG,JT)
)
\pIIe@GRAPH=\toks39
\@arclen=\dimen191
\@arcrad=\dimen192
\pIIe@tempdima=\dimen193
\pIIe@tempdimb=\dimen194
\pIIe@tempdimc=\dimen195
\pIIe@tempdimd=\dimen196
\pIIe@tempdime=\dimen197
\pIIe@tempdimf=\dimen198
)
(d:/texlive/2022/texmf-dist/tex/latex/tools/calc.sty
Package: calc 2017/05/25 v4.3 Infix arithmetic (KKT,FJ)
\calc@Acount=\count332
\calc@Bcount=\count333
\calc@Adimen=\dimen199
\calc@Bdimen=\dimen256
\calc@Askip=\skip66
\calc@Bskip=\skip67
LaTeX Info: Redefining \setlength on input line 80.
LaTeX Info: Redefining \addtolength on input line 81.
\calc@Ccount=\count334
\calc@Cskip=\skip68
)
\diagbox@boxa=\box65
\diagbox@boxb=\box66
\diagbox@boxm=\box67
\diagbox@wd=\dimen257
\diagbox@ht=\dimen258
\diagbox@insepl=\dimen259
\diagbox@insepr=\dimen260
\diagbox@outsepl=\dimen261
\diagbox@outsepr=\dimen262
)
(d:/texlive/2022/texmf-dist/tex/latex/threeparttable/threeparttable.sty
Package: threeparttable 2003/06/13  v 3.0
\@tempboxb=\box68
)
(d:/texlive/2022/texmf-dist/tex/latex/algorithms/algorithm.sty
Package: algorithm 2009/08/24 v0.1 Document Style `algorithm' - floating enviro
nment

(d:/texlive/2022/texmf-dist/tex/latex/float/float.sty
Package: float 2001/11/08 v1.3d Float enhancements (AL)
\c@float@type=\count335
\float@exts=\toks40
\float@box=\box69
\@float@everytoks=\toks41
\@floatcapt=\box70
)
\@float@every@algorithm=\toks42
\c@algorithm=\count336
)
(d:/texlive/2022/texmf-dist/tex/latex/algorithms/algorithmic.sty
Package: algorithmic 2009/08/24 v0.1 Document Style `algorithmic'
\c@ALC@unique=\count337
\c@ALC@line=\count338
\c@ALC@rem=\count339
\c@ALC@depth=\count340
\ALC@tlm=\skip69
\algorithmicindent=\skip70
)
(d:/texlive/2022/texmf-dist/tex/latex/multirow/multirow.sty
Package: multirow 2021/03/15 v2.8 Span multiple rows of a table
\multirow@colwidth=\skip71
\multirow@cntb=\count341
\multirow@dima=\skip72
\bigstrutjot=\dimen263
)
LaTeX Font Info:    Trying to load font information for OT1+ptm on input line 5
1.

(d:/texlive/2022/texmf-dist/tex/latex/psnfss/ot1ptm.fd
File: ot1ptm.fd 2001/06/04 font definitions for OT1/ptm.
)
(d:/texlive/2022/texmf-dist/tex/latex/l3backend/l3backend-pdftex.def
File: l3backend-pdftex.def 2022-02-07 L3 backend support: PDF output (pdfTeX)
\l__color_backend_stack_int=\count342
\l__pdf_internal_box=\box71
)
(./frontiers.aux)
\openout1 = `frontiers.aux'.

LaTeX Font Info:    Checking defaults for OML/cmm/m/it on input line 51.
LaTeX Font Info:    ... okay on input line 51.
LaTeX Font Info:    Checking defaults for OMS/cmsy/m/n on input line 51.
LaTeX Font Info:    ... okay on input line 51.
LaTeX Font Info:    Checking defaults for OT1/cmr/m/n on input line 51.
LaTeX Font Info:    ... okay on input line 51.
LaTeX Font Info:    Checking defaults for T1/cmr/m/n on input line 51.
LaTeX Font Info:    ... okay on input line 51.
LaTeX Font Info:    Checking defaults for TS1/cmr/m/n on input line 51.
LaTeX Font Info:    ... okay on input line 51.
LaTeX Font Info:    Checking defaults for OMX/cmex/m/n on input line 51.
LaTeX Font Info:    ... okay on input line 51.
LaTeX Font Info:    Checking defaults for U/cmr/m/n on input line 51.
LaTeX Font Info:    ... okay on input line 51.
LaTeX Font Info:    Checking defaults for PD1/pdf/m/n on input line 51.
LaTeX Font Info:    ... okay on input line 51.
LaTeX Font Info:    Checking defaults for PU/pdf/m/n on input line 51.
LaTeX Font Info:    ... okay on input line 51.

(d:/texlive/2022/texmf-dist/tex/context/base/mkii/supp-pdf.mkii
[Loading MPS to PDF converter (version 2006.09.02).]
\scratchcounter=\count343
\scratchdimen=\dimen264
\scratchbox=\box72
\nofMPsegments=\count344
\nofMParguments=\count345
\everyMPshowfont=\toks43
\MPscratchCnt=\count346
\MPscratchDim=\dimen265
\MPnumerator=\count347
\makeMPintoPDFobject=\count348
\everyMPtoPDFconversion=\toks44
)
Package crop Info: requested driver: `' on input line 51.
Package crop Info: detected driver: `pdftex' on input line 51.
Package crop Info: using `pdftex' graphics driver on input line 51.
 (d:/texlive/2022/texmf-dist/tex/latex/fmtcount/fc-english.def
File: fc-english.def 2016/01/12
)
Package caption Info: Begin \AtBeginDocument code.
Package caption Info: float package is loaded.
Package caption Info: hyperref package is loaded.
Package caption Info: threeparttable package is loaded.
Package caption Info: End \AtBeginDocument code.
Package hyperref Info: Link coloring OFF on input line 51.

(d:/texlive/2022/texmf-dist/tex/latex/hyperref/nameref.sty
Package: nameref 2021-04-02 v2.47 Cross-referencing by name of section

(d:/texlive/2022/texmf-dist/tex/latex/refcount/refcount.sty
Package: refcount 2019/12/15 v3.6 Data extraction from label references (HO)
)
(d:/texlive/2022/texmf-dist/tex/generic/gettitlestring/gettitlestring.sty
Package: gettitlestring 2019/12/15 v1.6 Cleanup title references (HO)
)
\c@section@level=\count349
)
LaTeX Info: Redefining \ref on input line 51.
LaTeX Info: Redefining \pageref on input line 51.
LaTeX Info: Redefining \nameref on input line 51.

(./frontiers.out) (./frontiers.out)
\@outlinefile=\write3
\openout3 = `frontiers.out'.

LaTeX Info: Redefining \microtypecontext on input line 51.
Package microtype Info: Applying patch `item' on input line 51.
Package microtype Info: Applying patch `toc' on input line 51.
Package microtype Info: Applying patch `eqnum' on input line 51.


Package microtype Warning: Unable to apply patch `footnote' on input line 51.

Package microtype Info: Generating PDF output.
Package microtype Info: Character protrusion enabled (level 2),
(microtype)             factor: 1500.
Package microtype Info: Using default protrusion set `alltext'.
Package microtype Info: Automatic font expansion enabled (level 2),
(microtype)             stretch: 20, shrink: 20, step: 1, non-selected.
Package microtype Info: Using default expansion set `alltext-nott'.
LaTeX Info: Redefining \showhyphens on input line 51.
Package microtype Info: No adjustment of tracking.
Package microtype Info: No adjustment of interword spacing.
Package microtype Info: No adjustment of character kerning.
(d:/texlive/2022/texmf-dist/tex/latex/microtype/mt-ptm.cfg
File: mt-ptm.cfg 2006/04/20 v1.7 microtype config. file: Times (RS)
)
LaTeX Font Info:    Trying to load font information for OT1+phv on input line 6
6.

(d:/texlive/2022/texmf-dist/tex/latex/psnfss/ot1phv.fd
File: ot1phv.fd 2020/03/25 scalable font definitions for OT1/phv.
)
Package microtype Info: Loading generic protrusion settings for font family
(microtype)             `phv' (encoding: OT1).
(microtype)             For optimal results, create family-specific settings.
(microtype)             See the microtype manual for details.
Package epstopdf Info: Source file: <./logo1.eps>
(epstopdf)                    date: 2022-08-01 17:37:08
(epstopdf)                    size: 2415779 bytes
(epstopdf)             Output file: <./logo1-eps-converted-to.pdf>
(epstopdf)                    date: 2022-08-02 10:50:34
(epstopdf)                    size: 27674 bytes
(epstopdf)             Command: <repstopdf --outfile=./logo1-eps-converted-to.p
df ./logo1.eps>
(epstopdf)             \includegraphics on input line 66.
Package epstopdf Info: Output file is already uptodate.
<./logo1-eps-converted-to.pdf, id=80, 284.06125pt x 80.3pt>
File: ./logo1-eps-converted-to.pdf Graphic file (type pdf)
<use ./logo1-eps-converted-to.pdf>
Package pdftex.def Info: ./logo1-eps-converted-to.pdf  used on input line 66.
(pdftex.def)             Requested size: 144.0pt x 40.70862pt.

Underfull \hbox (badness 10000) detected at line 66
[]
 []


Overfull \hbox (8.53581pt too wide) in paragraph at lines 66--66
[][] 
 []

(d:/texlive/2022/texmf-dist/tex/latex/microtype/mt-cmr.cfg
File: mt-cmr.cfg 2013/05/19 v2.2 microtype config. file: Computer Modern Roman 
(RS)
)
LaTeX Font Info:    Trying to load font information for U+msa on input line 66.


(d:/texlive/2022/texmf-dist/tex/latex/amsfonts/umsa.fd
File: umsa.fd 2013/01/14 v3.01 AMS symbols A
)
(d:/texlive/2022/texmf-dist/tex/latex/microtype/mt-msa.cfg
File: mt-msa.cfg 2006/02/04 v1.1 microtype config. file: AMS symbols (a) (RS)
)
LaTeX Font Info:    Trying to load font information for U+msb on input line 66.


(d:/texlive/2022/texmf-dist/tex/latex/amsfonts/umsb.fd
File: umsb.fd 2013/01/14 v3.01 AMS symbols B
)
(d:/texlive/2022/texmf-dist/tex/latex/microtype/mt-msb.cfg
File: mt-msb.cfg 2005/06/01 v1.0 microtype config. file: AMS symbols (b) (RS)
)
Underfull \hbox (badness 10000) detected at line 66
[]
 []

[1


{d:/texlive/2022/texmf-var/fonts/map/pdftex/updmap/pdftex.map} <./logo1-eps-con
verted-to.pdf>]
LaTeX Font Info:    Font shape `OT1/phv/b/it' in size <11> not available
(Font)              Font shape `OT1/phv/b/sl' tried instead on input line 87.

Overfull \vbox (3.49998pt too high) has occurred while \output is active []


[2]
Overfull \vbox (3.49998pt too high) has occurred while \output is active []


[3]
<file/model.png, id=259, 2329.70375pt x 2249.40375pt>
File: file/model.png Graphic file (type png)
<use file/model.png>
Package pdftex.def Info: file/model.png  used on input line 114.
(pdftex.def)             Requested size: 372.76022pt x 359.91196pt.

Overfull \vbox (3.49998pt too high) has occurred while \output is active []


[4]
Overfull \vbox (3.49998pt too high) has occurred while \output is active []


[5 <./file/model.png>]
Underfull \hbox (badness 7685) in paragraph at lines 144--146
\OT1/ptm/m/n/12 (+20) where $\OML/cmm/m/it/12 L[]$ \OT1/ptm/m/n/12 (+20) and $\
OML/cmm/m/it/12 ^^[$ \OT1/ptm/m/n/12 (+20) represent $\OML/cmm/m/it/12 BPR$ \OT
1/ptm/m/n/12 (+20) loss and $\OML/cmm/m/it/12 sigmod$ \OT1/ptm/m/n/12 (+20) act
ivation, respectively. $\OML/cmm/m/it/12 O \OT1/cmr/m/n/12 =
 []


Overfull \vbox (3.49998pt too high) has occurred while \output is active []


[6]
Overfull \vbox (3.49998pt too high) has occurred while \output is active []


[7]
Overfull \vbox (3.49998pt too high) has occurred while \output is active []


[8]
<file/screen.png, id=330, 874.26625pt x 743.77875pt>
File: file/screen.png Graphic file (type png)
<use file/screen.png>
Package pdftex.def Info: file/screen.png  used on input line 218.
(pdftex.def)             Requested size: 323.47345pt x 275.19383pt.

Overfull \vbox (3.49998pt too high) has occurred while \output is active []


[9 <./file/screen.png>]
Overfull \vbox (3.49998pt too high) has occurred while \output is active []


[10]

LaTeX Warning: No positions in optional float specifier.
               Default added (so using `tbp') on input line 270.

<file/5-fold.png, id=404, 462.528pt x 346.896pt>
File: file/5-fold.png Graphic file (type png)
<use file/5-fold.png>
Package pdftex.def Info: file/5-fold.png  used on input line 300.
(pdftex.def)             Requested size: 231.26343pt x 173.44757pt.
<file/10-fold.png, id=405, 462.528pt x 346.896pt>
File: file/10-fold.png Graphic file (type png)
<use file/10-fold.png>
Package pdftex.def Info: file/10-fold.png  used on input line 305.
(pdftex.def)             Requested size: 231.26343pt x 173.44757pt.

LaTeX Warning: `h' float specifier changed to `ht'.


LaTeX Warning: No positions in optional float specifier.
               Default added (so using `tbp') on input line 312.


Overfull \vbox (3.49998pt too high) has occurred while \output is active []


[11]
<file/box.png, id=415, 462.528pt x 346.896pt>
File: file/box.png Graphic file (type png)
<use file/box.png>
Package pdftex.def Info: file/box.png  used on input line 330.
(pdftex.def)             Requested size: 231.26343pt x 173.44757pt.


LaTeX Warning: No positions in optional float specifier.
               Default added (so using `tbp') on input line 334.


Overfull \vbox (3.49998pt too high) has occurred while \output is active []


[12 <./file/5-fold.png> <./file/10-fold.png>]
Overfull \vbox (3.49998pt too high) has occurred while \output is active []


[13 <./file/box.png>]

LaTeX Warning: No positions in optional float specifier.
               Default added (so using `tbp') on input line 397.


Overfull \vbox (3.49998pt too high) has occurred while \output is active []


[14] (./frontiers.bbl
Overfull \vbox (3.49998pt too high) has occurred while \output is active []


[15]
Underfull \vbox (badness 10000) has occurred while \output is active []


Overfull \vbox (3.49998pt too high) has occurred while \output is active []


[16]
Underfull \vbox (badness 10000) has occurred while \output is active []


Overfull \vbox (3.49998pt too high) has occurred while \output is active []


[17])

Package caption Warning: Unused \captionsetup[sub] on input line 21.
See the caption package documentation for explanation.


Overfull \vbox (3.49998pt too high) has occurred while \output is active []


[18] (./frontiers.aux)
Package rerunfilecheck Info: File `frontiers.out' has not changed.
(rerunfilecheck)             Checksum: 5F4E49587DF8F024DBCD0F250E585ECA;3380.
 ) 
Here is how much of TeX's memory you used:
 17346 strings out of 478268
 275628 string characters out of 5850345
 630234 words of memory out of 5000000
 34829 multiletter control sequences out of 15000+600000
 509408 words of font info for 251 fonts, out of 8000000 for 9000
 1145 hyphenation exceptions out of 8191
 85i,10n,131p,1981b,590s stack positions out of 10000i,1000n,20000p,200000b,200000s
{d:/texlive/2022/texmf-dist/fonts/enc/dvips/base/8r.enc}<d:/texlive/2022/texm
f-dist/fonts/type1/public/amsfonts/cm/cmbx12.pfb><d:/texlive/2022/texmf-dist/fo
nts/type1/public/amsfonts/cm/cmbx9.pfb><d:/texlive/2022/texmf-dist/fonts/type1/
public/amsfonts/cm/cmex10.pfb><d:/texlive/2022/texmf-dist/fonts/type1/public/am
sfonts/cm/cmmi12.pfb><d:/texlive/2022/texmf-dist/fonts/type1/public/amsfonts/cm
/cmmi7.pfb><d:/texlive/2022/texmf-dist/fonts/type1/public/amsfonts/cm/cmmi9.pfb
><d:/texlive/2022/texmf-dist/fonts/type1/public/amsfonts/cm/cmr12.pfb><d:/texli
ve/2022/texmf-dist/fonts/type1/public/amsfonts/cm/cmr9.pfb><d:/texlive/2022/tex
mf-dist/fonts/type1/public/amsfonts/cm/cmsy10.pfb><d:/texlive/2022/texmf-dist/f
onts/type1/public/amsfonts/cm/cmsy9.pfb><d:/texlive/2022/texmf-dist/fonts/type1
/urw/helvetic/uhvb8a.pfb><d:/texlive/2022/texmf-dist/fonts/type1/urw/helvetic/u
hvbo8a.pfb><d:/texlive/2022/texmf-dist/fonts/type1/urw/helvetic/uhvr8a.pfb><d:/
texlive/2022/texmf-dist/fonts/type1/urw/helvetic/uhvro8a.pfb><d:/texlive/2022/t
exmf-dist/fonts/type1/urw/times/utmb8a.pfb><d:/texlive/2022/texmf-dist/fonts/ty
pe1/urw/times/utmr8a.pfb><d:/texlive/2022/texmf-dist/fonts/type1/urw/times/utmr
i8a.pfb>
Output written on frontiers.pdf (18 pages, 824674 bytes).
PDF statistics:
 564 PDF objects out of 1000 (max. 8388607)
 492 compressed objects within 5 object streams
 127 named destinations out of 1000 (max. 500000)
 68791 words of extra memory for PDF output out of 74296 (max. 10000000)
